# Supplementary material for: RepeatFiller newly identifies megabases of aligning repetitive sequences and improves annotations of conserved non-exonic elements
Source: Gigascience. 2019 Nov 19;8(11):giz132. doi: 10.1093/gigascience/giz132 (PMC6862929; doi:10.1093/gigascience/giz132)
Supplement: giz132_Supplemental_Files [file giz132_supplemental_files.zip]

Archive with 3 entries (3 files):
- PointByPointResponse.pdf
- Supplement.pdf
- SupplementaryTables.xlsx
