# Supplementary material for: RepeatFiller newly identifies megabases of aligning repetitive sequences and improves annotations of conserved non-exonic elements
Source: Gigascience. 2019 Nov 19;8(11):giz132. doi: 10.1093/gigascience/giz132 (PMC6862929; doi:10.1093/gigascience/giz132)
Supplement: giz132_Supplemental_Files [file giz132_supplemental_files.zip › SupplementaryTables.xlsx]

## Sheet: Table1  repeatFiller_20_mammals
Supplementary Table 1: Species, assemblies, RepeatFiller statistics, and factors that might correlate with the amount of added alignments
For the % of the human genome in column G and I, we assume a genome size of 3,209,286,105 bp (hg38 2018 assembly)
					Aligning bases newly identified by RepeatFiller				Factors that might influence the amount of alignments added by RepeatFiller
					all bases		bases that are repetitive sequences
commmon species name	assembly (UCSC)	RepeatFiller run time (CPU hours)	Human bases that align to another species WITHOUT RepeatFiller	Human bases that align to another species WITH RepeatFiller	bp	% of human genome	bp	% of human genome	Contig N50 in kb	Scaffold N50 in kb	% of assembly repeat-masked
Rhesus macaque	rheMac8	36.7	2680545226	2702943250	22398024	0.697913	22071481	0.687738	103	144307	53
Mouse lemur	micMur3	37.9	1788067359	1852074420	64007061	1.99443	60717557	1.89193	199	108172	40
Squirrel	speTri2	27.1	1504493262	1577247634	72754372	2.267	66944004	2.08595	40	8193	34
Golden hamster	mesAur1	21.2	976146479	1031851092	55704613	1.73573	47234346	1.4718	17	12753	21
Mouse	mm10	36.6	998463384	1065249923	66786539	2.08104	56706688	1.76696	27703	130695	44
Rabbit	oryCun2	33.5	1346580053	1430263323	83683270	2.60754	76528169	2.38459	61	111796	42
Bactrian camel	HLcamBac1	16.6	1526509944	1579899568	53389624	1.6636	48102828	1.49886	163	8812	35
Bottlenose dolphin	HLturTru3	19.7	1508457316	1567929974	59472658	1.85314	53857516	1.67818	46	26556	44
Cow	bosTau8	33.5	1437711263	1504388260	66676997	2.07763	60222899	1.87652	96	105708	48
Sheep	HLoviAri4	43.4	1431416335	1497883349	66467014	2.07108	59792571	1.86311	162	100010	46
Horse	HLequCab3	29.2	1736279548	1801451126	65171578	2.03072	59108717	1.8418	4699	87231	45
White rhinoceros	cerSim1	21.5	1752978158	1818473759	65495601	2.04082	59323503	1.8485	89	26278	37
Cat	felCat8	41	1607862109	1673471489	65609380	2.04436	59779476	1.8627	44	142431	44
Dog	canFam3	24.8	1568118372	1631875493	63757121	1.98664	57966187	1.8062	265	63242	43
Panda	ailMel1	16.1	1613834525	1673118474	59283949	1.84726	53991188	1.68234	39	1282	38
Pacific walrus	odoRosDiv1	19.6	1621030038	1682555246	61525208	1.9171	56163775	1.75004	85	2617	39
Black flying-fox	pteAle1	14.7	1499831351	1550128893	50297542	1.56725	45653110	1.42253	31	15955	32
Common vampire bat	HLdesRot1	15.6	1391696946	1438499425	46802479	1.45835	43021385	1.34053	83	26850	28
Star-nosed mole	conCri1	17	1126223974	1170627665	44403691	1.3836	38724160	1.20663	44	55520	17
Elephant	loxAfr3	35.9	1414842416	1487393386	72550970	2.26066	63817425	1.98852	67	46401	46
											Phylogenetic regression of query genome contig/scaffold N50 and %masked with the no. aligning bases added by RepeatFiller; considering all 20 species
										slope	P-value
									Contig N50	336.164	0.545774
									Scaffold N50	2.74802	0.960616
									% of assembly repeat-masked	163980	0.645626
											Phylogenetic regression of query genome contig/scaffold N50 and %masked with the no. aligning bases added by RepeatFiller; excluding rhesus and considering all other 19 species
										slope	P-value
									Contig N50	262.194	0.467379
									Scaffold N50	66.2941	0.0673032
									% of assembly repeat-masked	754528	0.000372146
Difference between our and UCSC alignment parameters
Rhesus, our parameters (K = 2400, L = 3000, Y = 9400, H = 2000, default matrix)	rheMac8		2680545226	2702943250	22398024	0.697913
Rhesus, UCSC parameters (K = 4500, L = 3000, Y = 15000, H = 2000, human_chimp.v2.q matrix)	rheMac8		2635190553	2660384934	25194381	0.785046
		Difference	45354673	42558316	-2796357

## Sheet: Table2 AdditionalSpeciesTests
Supplementary Table 2: Testing RepeatFiller on species with fragmented assemblies and non-mammalian species
Please note that we used a newer 2019 hg38 assembly here that included 48061177 additional bases in alternate haplotypes.
										Aligning bases newly identified by RepeatFiller
										all bases		bases that are repetitive sequences
common species names	query assembly (UCSC)	reference assembly (UCSC or GenBank)	size of reference assembly, bp	scaffold N50 of reference assembly	scaffold N50 of query assembly	% query genome masked	RepeatFiller run time (CPU hours)	Reference bases that align to another species WITHOUT RepeatFiller	Reference bases that align to another species WITH RepeatFiller	bp	% of reference genome	bp	% of reference genome
fragmented mammalian assemblies
Parnells mustached bat to human	ptePar1	hg38	3257347282	145139	23	28	14.9	1376015391	1407564369	31548978	0.968548	28356770	0.870548
Rock hyrax to human	proCap1	hg38	3257347282	145139	24	23	20	963062196	996298362	33236166	1.02	27775612	0.852706
Kangaroo rat to human	dipOrd1	hg38	3257347282	145139	36	24	20.4	845870075	881277741	35407666	1.09	30628897	0.940302
non-mammalian species
Zebra finch to chicken	taeGut2	galGal6	1065365425	91315	62375	8	3.8	717478016	719376203	1898187	0.178172	681551	0.0639734
Green anole to bearded dragon	anoCar2	GCF_900067755.1	1716675060	2478	150642	47	5.7	353712624	358260585	4547961	0.264928	3646783	0.212433
American alligator to painted turtle	allMis1	chrPic2	2365766562	7072	509	37	7.5	888285601	902737904	14452303	0.610893	10723213	0.453266
Drosophila pseudoobscura to D. melanogaster	droPse3	dm6	143726002	25287	12541	25	0.4	78304999	78535611	230612	0.160453	24088	0.0167597

## Sheet: Table3 CNEs_gained_30bp
Supplementary Table 3: CNEs that are only detected in a multiple genome alignment WITH RepeatFiller
The table only lists CNEs ≥ 30 bp. Coordinates are for the human hg38 genome assembly.
chromosome	start	end	size, bp
chr1	102652	102733	81
chr1	279217	279294	77
chr1	279332	279378	46
chr1	376700	376741	41
chr1	1146037	1146068	31
chr1	1190107	1190159	52
chr1	1192332	1192364	32
chr1	1907962	1908015	53
chr1	4251159	4251221	62
chr1	4412773	4412803	30
chr1	4806024	4806072	48
chr1	4819042	4819125	83
chr1	4996209	4996339	130
chr1	5063134	5063181	47
chr1	5211747	5211786	39
chr1	5213954	5213985	31
chr1	5894655	5894699	44
chr1	6539021	6539055	34
chr1	6640918	6640953	35
chr1	6656107	6656142	35
chr1	6695258	6695368	110
chr1	6992451	6992494	43
chr1	6993794	6993871	77
chr1	6994004	6994036	32
chr1	6997170	6997207	37
chr1	6998004	6998039	35
chr1	6998242	6998343	101
chr1	7031840	7031887	47
chr1	7180431	7180466	35
chr1	7242131	7242232	101
chr1	7273763	7273797	34
chr1	7276116	7276153	37
chr1	7308440	7308496	56
chr1	7308679	7308715	36
chr1	7322614	7322645	31
chr1	7322793	7322843	50
chr1	7325807	7325883	76
chr1	7345156	7345186	30
chr1	7855254	7855296	42
chr1	8000437	8000483	46
chr1	8180262	8180317	55
chr1	8180684	8180726	42
chr1	8287341	8287372	31
chr1	8824336	8824372	36
chr1	8933993	8934029	36
chr1	8960806	8960843	37
chr1	8992616	8992663	47
chr1	9138211	9138253	42
chr1	10018271	10018305	34
chr1	10037864	10037911	47
chr1	10047797	10047830	33
chr1	10062236	10062268	32
chr1	10090430	10090488	58
chr1	10240665	10240728	63
chr1	10270900	10270938	38
chr1	10481081	10481116	35
chr1	10564143	10564178	35
chr1	10571894	10571936	42
chr1	10572046	10572102	56
chr1	10577086	10577125	39
chr1	10583742	10583825	83
chr1	10584663	10584697	34
chr1	10588384	10588420	36
chr1	10844584	10844620	36
chr1	10846838	10846874	36
chr1	10977519	10977593	74
chr1	11003045	11003120	75
chr1	11119079	11119143	64
chr1	11812675	11812709	34
chr1	12095247	12095278	31
chr1	12246259	12246296	37
chr1	12411299	12411335	36
chr1	12412425	12412466	41
chr1	12739476	12739518	42
chr1	13101414	13101537	123
chr1	13672897	13672955	58
chr1	13673005	13673047	42
chr1	13673061	13673117	56
chr1	14412658	14412696	38
chr1	15549017	15549066	49
chr1	15557077	15557146	69
chr1	15607109	15607140	31
chr1	15854658	15854770	112
chr1	15856955	15856991	36
chr1	15954853	15954965	112
chr1	16037988	16038024	36
chr1	16137142	16137181	39
chr1	16286165	16286198	33
chr1	16301905	16301944	39
chr1	16345577	16345628	51
chr1	16382801	16382847	46
chr1	16424124	16424157	33
chr1	17039029	17039065	36
chr1	17209723	17209763	40
chr1	17328815	17328853	38
chr1	17470361	17470484	123
chr1	18502928	18502972	44
chr1	19023761	19023794	33
chr1	19515285	19515317	32
chr1	19559132	19559167	35
chr1	19559175	19559209	34
chr1	19559995	19560054	59
chr1	19573374	19573432	58
chr1	19596210	19596254	44
chr1	19831132	19831164	32
chr1	19832262	19832294	32
chr1	19834303	19834335	32
chr1	19840201	19840236	35
chr1	19943335	19943366	31
chr1	20433726	20433782	56
chr1	20514635	20514665	30
chr1	20579817	20579852	35
chr1	20675619	20675662	43
chr1	20946552	20946582	30
chr1	21147764	21147811	47
chr1	21199159	21199212	53
chr1	21222831	21222865	34
chr1	21304044	21304115	71
chr1	21373226	21373297	71
chr1	21527852	21527892	40
chr1	21529166	21529206	40
chr1	21771504	21771549	45
chr1	21807088	21807162	74
chr1	22023048	22023089	41
chr1	22069100	22069142	42
chr1	22199348	22199378	30
chr1	22430972	22431006	34
chr1	22432699	22432748	49
chr1	22484052	22484096	44
chr1	22484312	22484344	32
chr1	22939911	22939957	46
chr1	22941117	22941147	30
chr1	22941222	22941252	30
chr1	23016225	23016256	31
chr1	23018029	23018065	36
chr1	23346566	23346605	39
chr1	23347537	23347591	54
chr1	23347661	23347691	30
chr1	23349306	23349372	66
chr1	23412392	23412471	79
chr1	23482575	23482614	39
chr1	23487716	23487748	32
chr1	23500992	23501044	52
chr1	23705567	23705624	57
chr1	23720965	23720997	32
chr1	23730121	23730205	84
chr1	23733302	23733357	55
chr1	23823649	23823683	34
chr1	23910283	23910316	33
chr1	23946168	23946199	31
chr1	23947125	23947157	32
chr1	23997733	23997769	36
chr1	24039047	24039096	49
chr1	24043551	24043603	52
chr1	24172099	24172146	47
chr1	24172238	24172296	58
chr1	24288665	24288712	47
chr1	24404536	24404573	37
chr1	24406526	24406625	99
chr1	24434943	24434973	30
chr1	24622409	24622441	32
chr1	25154971	25155032	61
chr1	25157216	25157284	68
chr1	25157465	25157502	37
chr1	25265941	25265987	46
chr1	25546242	25546272	30
chr1	25607423	25607462	39
chr1	25626868	25626919	51
chr1	25634482	25634531	49
chr1	25679770	25679806	36
chr1	25720155	25720211	56
chr1	25720507	25720555	48
chr1	25722324	25722364	40
chr1	25722530	25722577	47
chr1	25734915	25734973	58
chr1	25849379	25849410	31
chr1	25849494	25849532	38
chr1	25913527	25913588	61
chr1	26052929	26052959	30
chr1	26143930	26143961	31
chr1	26241215	26241260	45
chr1	26261159	26261198	39
chr1	26265421	26265451	30
chr1	26311054	26311097	43
chr1	26384038	26384078	40
chr1	26454521	26454551	30
chr1	26494748	26494786	38
chr1	26503919	26503955	36
chr1	26504593	26504659	66
chr1	26505841	26505916	75
chr1	26515682	26515733	51
chr1	26526363	26526393	30
chr1	26585218	26585248	30
chr1	26586339	26586414	75
chr1	26588146	26588181	35
chr1	26609119	26609177	58
chr1	26649067	26649147	80
chr1	26655377	26655408	31
chr1	26655510	26655541	31
chr1	26662910	26662985	75
chr1	26663848	26663893	45
chr1	26666067	26666148	81
chr1	26795705	26795811	106
chr1	26808560	26808625	65
chr1	26963804	26963835	31
chr1	26964049	26964079	30
chr1	26982296	26982343	47
chr1	27056466	27056496	30
chr1	27075456	27075498	42
chr1	27086337	27086371	34
chr1	27091055	27091115	60
chr1	27169201	27169248	47
chr1	27171844	27171919	75
chr1	27172277	27172339	62
chr1	27176127	27176158	31
chr1	27195935	27195984	49
chr1	27209756	27209802	46
chr1	27231133	27231173	40
chr1	27246403	27246490	87
chr1	27256038	27256070	32
chr1	27270225	27270266	41
chr1	27270365	27270404	39
chr1	27270942	27271019	77
chr1	27272438	27272468	30
chr1	27273677	27273713	36
chr1	27273956	27274019	63
chr1	27468171	27468207	36
chr1	27471780	27471824	44
chr1	27471842	27471874	32
chr1	27475544	27475610	66
chr1	27638135	27638166	31
chr1	27641180	27641261	81
chr1	27710691	27710734	43
chr1	27712069	27712102	33
chr1	27720172	27720217	45
chr1	27723196	27723245	49
chr1	27757080	27757131	51
chr1	27780144	27780179	35
chr1	27804078	27804141	63
chr1	27805470	27805530	60
chr1	27805740	27805802	62
chr1	27806370	27806416	46
chr1	27815898	27815969	71
chr1	27828936	27828976	40
chr1	28007279	28007320	41
chr1	28094542	28094573	31
chr1	28097193	28097224	31
chr1	28121822	28121863	41
chr1	28187894	28187948	54
chr1	28245966	28245996	30
chr1	28294528	28294559	31
chr1	28301178	28301220	42
chr1	28304852	28304901	49
chr1	28331212	28331244	32
chr1	28340524	28340556	32
chr1	28340690	28340721	31
chr1	28353578	28353635	57
chr1	28362436	28362491	55
chr1	28414804	28414855	51
chr1	28461131	28461170	39
chr1	28528706	28528738	32
chr1	28572621	28572651	30
chr1	28574406	28574505	99
chr1	28630663	28630731	68
chr1	28650678	28650733	55
chr1	28651443	28651483	40
chr1	28675665	28675720	55
chr1	28707670	28707713	43
chr1	28727629	28727699	70
chr1	28773852	28773883	31
chr1	28780488	28780535	47
chr1	28781111	28781143	32
chr1	28844643	28844698	55
chr1	28850831	28850882	51
chr1	28908725	28908765	40
chr1	28974698	28974728	30
chr1	29023336	29023378	42
chr1	29023953	29023985	32
chr1	29046733	29046772	39
chr1	29047168	29047219	51
chr1	29048137	29048167	30
chr1	29294529	29294571	42
chr1	29337695	29337727	32
chr1	29339516	29339547	31
chr1	29530915	29530945	30
chr1	29665749	29665793	44
chr1	29777035	29777147	112
chr1	29978113	29978151	38
chr1	30054144	30054174	30
chr1	30203600	30203638	38
chr1	30210245	30210282	37
chr1	30350082	30350112	30
chr1	31093600	31093632	32
chr1	31143764	31143829	65
chr1	31251080	31251123	43
chr1	31251380	31251477	97
chr1	31288285	31288315	30
chr1	31306654	31306769	115
chr1	31351865	31351907	42
chr1	31389246	31389284	38
chr1	31546394	31546463	69
chr1	31553437	31553470	33
chr1	31555531	31555567	36
chr1	31556044	31556081	37
chr1	31558570	31558600	30
chr1	31594869	31594905	36
chr1	31599018	31599069	51
chr1	31604691	31604755	64
chr1	31605918	31605966	48
chr1	31606986	31607021	35
chr1	31780390	31780426	36
chr1	31804703	31804749	46
chr1	31807575	31807618	43
chr1	31817661	31817692	31
chr1	31819874	31819919	45
chr1	31820017	31820050	33
chr1	31851469	31851502	33
chr1	31863073	31863104	31
chr1	31864637	31864681	44
chr1	31874554	31874606	52
chr1	31879744	31879787	43
chr1	31904598	31904660	62
chr1	31926909	31926960	51
chr1	31954283	31954394	111
chr1	31961224	31961271	47
chr1	31966782	31966818	36
chr1	31967601	31967681	80
chr1	31968812	31968842	30
chr1	32004969	32005004	35
chr1	32012101	32012154	53
chr1	32065518	32065548	30
chr1	32097937	32097970	33
chr1	32117715	32117764	49
chr1	32121246	32121296	50
chr1	32123061	32123115	54
chr1	32144457	32144505	48
chr1	32145828	32145860	32
chr1	32146769	32146820	51
chr1	32149830	32149889	59
chr1	32152490	32152527	37
chr1	32259984	32260024	40
chr1	32272239	32272281	42
chr1	32298600	32298634	34
chr1	32305189	32305224	35
chr1	32306650	32306680	30
chr1	32308021	32308130	109
chr1	32308354	32308386	32
chr1	32309283	32309335	52
chr1	32454510	32454548	38
chr1	32502985	32503015	30
chr1	32504316	32504375	59
chr1	32505300	32505354	54
chr1	32511651	32511682	31
chr1	32512319	32512362	43
chr1	32527866	32527943	77
chr1	32528997	32529067	70
chr1	32530390	32530428	38
chr1	32530851	32530884	33
chr1	32532123	32532180	57
chr1	32547212	32547278	66
chr1	32569207	32569243	36
chr1	32569300	32569331	31
chr1	32569974	32570019	45
chr1	32570227	32570282	55
chr1	32571248	32571293	45
chr1	32574190	32574220	30
chr1	32575867	32575898	31
chr1	32576143	32576216	73
chr1	32577545	32577598	53
chr1	32579011	32579052	41
chr1	32581991	32582033	42
chr1	32586875	32586931	56
chr1	32588989	32589026	37
chr1	32589104	32589171	67
chr1	32626755	32626872	117
chr1	32697069	32697103	34
chr1	32698516	32698552	36
chr1	32833746	32833776	30
chr1	32849867	32849900	33
chr1	32854550	32854589	39
chr1	32909067	32909111	44
chr1	32916610	32916650	40
chr1	32930726	32930804	78
chr1	32943280	32943315	35
chr1	33101496	33101527	31
chr1	33105348	33105409	61
chr1	33111557	33111587	30
chr1	33198078	33198116	38
chr1	33198697	33198753	56
chr1	33198965	33199004	39
chr1	33202128	33202183	55
chr1	33202702	33202751	49
chr1	33206009	33206049	40
chr1	33206396	33206449	53
chr1	33206643	33206683	40
chr1	33224747	33224780	33
chr1	33401349	33401389	40
chr1	33402065	33402135	70
chr1	33417828	33417868	40
chr1	33483979	33484123	144
chr1	33484370	33484454	84
chr1	33485083	33485166	83
chr1	33507282	33507314	32
chr1	33576115	33576147	32
chr1	34222064	34222101	37
chr1	34246448	34246478	30
chr1	34353889	34353921	32
chr1	34375306	34375342	36
chr1	34383765	34383802	37
chr1	34385486	34385554	68
chr1	34438725	34438756	31
chr1	34469274	34469307	33
chr1	34575010	34575042	32
chr1	34674347	34674377	30
chr1	34676101	34676146	45
chr1	34879725	34879778	53
chr1	34936830	34936873	43
chr1	34938761	34938859	98
chr1	34939101	34939135	34
chr1	34941178	34941254	76
chr1	34953293	34953327	34
chr1	34953790	34953841	51
chr1	34954876	34954975	99
chr1	34955011	34955075	64
chr1	34959302	34959337	35
chr1	34961964	34962022	58
chr1	34962564	34962636	72
chr1	34964453	34964511	58
chr1	34990586	34990617	31
chr1	34994212	34994244	32
chr1	35025505	35025560	55
chr1	35033529	35033604	75
chr1	35035488	35035526	38
chr1	35037817	35037863	46
chr1	35043627	35043665	38
chr1	35062396	35062426	30
chr1	35082011	35082050	39
chr1	35207600	35207644	44
chr1	35215560	35215601	41
chr1	35233209	35233258	49
chr1	35234369	35234402	33
chr1	35234435	35234465	30
chr1	35235307	35235360	53
chr1	35235750	35235820	70
chr1	35258371	35258423	52
chr1	35281910	35281946	36
chr1	35284554	35284602	48
chr1	35291211	35291257	46
chr1	35301983	35302033	50
chr1	35330325	35330362	37
chr1	35339950	35339992	42
chr1	35341799	35341872	73
chr1	35482965	35483025	60
chr1	35485188	35485231	43
chr1	35486072	35486102	30
chr1	35486452	35486509	57
chr1	35492668	35492734	66
chr1	35495503	35495581	78
chr1	35495898	35495949	51
chr1	35497409	35497447	38
chr1	35497587	35497622	35
chr1	35522618	35522648	30
chr1	35524684	35524718	34
chr1	35692293	35692339	46
chr1	35741621	35741664	43
chr1	35782600	35782638	38
chr1	35792162	35792199	37
chr1	35799828	35799881	53
chr1	35800311	35800377	66
chr1	35800450	35800543	93
chr1	35801285	35801318	33
chr1	35866189	35866222	33
chr1	35873109	35873141	32
chr1	35912497	35912528	31
chr1	35939582	35939614	32
chr1	35944130	35944176	46
chr1	35969397	35969428	31
chr1	35970642	35970685	43
chr1	35979564	35979595	31
chr1	36015791	36015878	87
chr1	36047515	36047576	61
chr1	36053083	36053137	54
chr1	36194571	36194649	78
chr1	36312423	36312467	44
chr1	36497947	36497977	30
chr1	36549568	36549611	43
chr1	36551212	36551250	38
chr1	36551914	36551944	30
chr1	36682747	36682865	118
chr1	36683133	36683164	31
chr1	36747020	36747065	45
chr1	36747839	36747869	30
chr1	36896133	36896168	35
chr1	36896205	36896260	55
chr1	37165433	37165463	30
chr1	37166549	37166599	50
chr1	37185330	37185409	79
chr1	37521013	37521055	42
chr1	37521063	37521111	48
chr1	37521351	37521392	41
chr1	37539303	37539366	63
chr1	37546760	37546815	55
chr1	37579180	37579226	46
chr1	37739788	37739820	32
chr1	37750459	37750492	33
chr1	37774066	37774101	35
chr1	37774401	37774477	76
chr1	37774541	37774577	36
chr1	37776301	37776352	51
chr1	37818713	37818773	60
chr1	37899630	37899687	57
chr1	37920232	37920266	34
chr1	38222946	38222981	35
chr1	38303805	38303840	35
chr1	38317169	38317225	56
chr1	38318208	38318238	30
chr1	38318343	38318375	32
chr1	38363899	38363950	51
chr1	38396059	38396155	96
chr1	38396272	38396315	43
chr1	38396371	38396450	79
chr1	38396575	38396608	33
chr1	38399023	38399075	52
chr1	38399848	38399878	30
chr1	38401995	38402049	54
chr1	38402747	38402808	61
chr1	38410156	38410213	57
chr1	38410274	38410316	42
chr1	38412862	38412896	34
chr1	38900080	38900141	61
chr1	38902053	38902169	116
chr1	38903533	38903586	53
chr1	38909405	38909436	31
chr1	38961119	38961152	33
chr1	38987862	38987895	33
chr1	38988684	38988858	174
chr1	39010718	39010751	33
chr1	39037731	39037769	38
chr1	39056687	39056725	38
chr1	39064033	39064067	34
chr1	39120271	39120317	46
chr1	39186978	39187021	43
chr1	39207700	39207733	33
chr1	39220152	39220182	30
chr1	39364444	39364476	32
chr1	39503116	39503170	54
chr1	39506622	39506652	30
chr1	39535314	39535365	51
chr1	39604627	39604688	61
chr1	39722274	39722349	75
chr1	39723817	39723891	74
chr1	39726078	39726132	54
chr1	39726659	39726774	115
chr1	39800873	39800906	33
chr1	39870558	39870596	38
chr1	39871604	39871634	30
chr1	39916860	39916918	58
chr1	39959587	39959631	44
chr1	39976471	39976511	40
chr1	39978946	39978991	45
chr1	39987934	39988046	112
chr1	39988069	39988112	43
chr1	40018070	40018176	106
chr1	40021569	40021618	49
chr1	40024612	40024644	32
chr1	40027608	40027667	59
chr1	40102521	40102558	37
chr1	40140605	40140639	34
chr1	40155139	40155169	30
chr1	40155381	40155420	39
chr1	40156854	40156895	41
chr1	40158394	40158433	39
chr1	40158534	40158583	49
chr1	40172790	40172905	115
chr1	40177718	40177769	51
chr1	40184921	40184952	31
chr1	40215473	40215510	37
chr1	40216000	40216040	40
chr1	40221244	40221277	33
chr1	40268067	40268119	52
chr1	40284852	40284915	63
chr1	40342416	40342450	34
chr1	40344672	40344702	30
chr1	40429607	40429641	34
chr1	40430512	40430564	52
chr1	40431205	40431252	47
chr1	40431779	40431811	32
chr1	40484528	40484564	36
chr1	40561073	40561169	96
chr1	40561215	40561316	101
chr1	40562141	40562177	36
chr1	40573416	40573498	82
chr1	40576430	40576467	37
chr1	40579427	40579490	63
chr1	40602793	40602845	52
chr1	40868771	40868807	36
chr1	40879221	40879262	41
chr1	40884351	40884397	46
chr1	40960455	40960509	54
chr1	40962314	40962376	62
chr1	40962873	40962912	39
chr1	40962930	40962964	34
chr1	40992667	40992713	46
chr1	41065800	41065868	68
chr1	41080669	41080776	107
chr1	41081018	41081067	49
chr1	41081304	41081359	55
chr1	41085393	41085456	63
chr1	41087119	41087199	80
chr1	41090192	41090225	33
chr1	41095701	41095737	36
chr1	41129451	41129488	37
chr1	41130388	41130526	138
chr1	41134936	41134970	34
chr1	41140819	41140861	42
chr1	41148091	41148135	44
chr1	41307178	41307253	75
chr1	41307304	41307337	33
chr1	41931157	41931209	52
chr1	41931793	41931829	36
chr1	41933536	41933587	51
chr1	42065664	42065708	44
chr1	42085164	42085197	33
chr1	42121843	42121873	30
chr1	42123899	42123948	49
chr1	42123989	42124037	48
chr1	42124977	42125042	65
chr1	42126000	42126056	56
chr1	42217161	42217198	37
chr1	42238481	42238511	30
chr1	42239017	42239074	57
chr1	42239362	42239397	35
chr1	42276686	42276716	30
chr1	42353885	42353945	60
chr1	42355779	42355815	36
chr1	42465974	42466005	31
chr1	42485167	42485221	54
chr1	42493000	42493032	32
chr1	42498314	42498346	32
chr1	42584918	42584963	45
chr1	42597234	42597420	186
chr1	42601050	42601154	104
chr1	42620700	42620741	41
chr1	42649607	42649659	52
chr1	42655091	42655129	38
chr1	42804008	42804040	32
chr1	42881269	42881394	125
chr1	42882011	42882057	46
chr1	42889484	42889594	110
chr1	42901163	42901197	34
chr1	42912785	42912817	32
chr1	42920195	42920275	80
chr1	42983699	42983831	132
chr1	42989729	42989771	42
chr1	43083376	43083508	132
chr1	43133245	43133283	38
chr1	43203231	43203311	80
chr1	43214767	43214818	51
chr1	43327281	43327315	34
chr1	43327424	43327464	40
chr1	43407721	43407758	37
chr1	43469687	43469718	31
chr1	43480630	43480695	65
chr1	43482439	43482469	30
chr1	43488234	43488264	30
chr1	43488608	43488653	45
chr1	43489145	43489195	50
chr1	43643409	43643456	47
chr1	43734198	43734230	32
chr1	43745112	43745161	49
chr1	43745182	43745215	33
chr1	43750995	43751029	34
chr1	43755749	43755818	69
chr1	43758769	43758839	70
chr1	43759065	43759166	101
chr1	43761164	43761268	104
chr1	43761377	43761420	43
chr1	43761472	43761513	41
chr1	43847737	43847770	33
chr1	43847994	43848029	35
chr1	43889326	43889375	49
chr1	43889731	43889764	33
chr1	44064807	44064859	52
chr1	44077356	44077393	37
chr1	44123525	44123564	39
chr1	44124947	44124982	35
chr1	44131091	44131137	46
chr1	44132625	44132656	31
chr1	44161247	44161278	31
chr1	44181152	44181213	61
chr1	44191037	44191093	56
chr1	44193680	44193765	85
chr1	44203228	44203269	41
chr1	44375100	44375139	39
chr1	44387315	44387360	45
chr1	44388300	44388331	31
chr1	44430242	44430309	67
chr1	44434772	44434803	31
chr1	44451357	44451391	34
chr1	44529276	44529349	73
chr1	44561049	44561081	32
chr1	44686689	44686744	55
chr1	44769029	44769070	41
chr1	44866428	44866461	33
chr1	44885712	44885752	40
chr1	44890997	44891027	30
chr1	44900802	44900858	56
chr1	44907038	44907089	51
chr1	44919345	44919389	44
chr1	44933696	44933728	32
chr1	44935202	44935241	39
chr1	44951739	44951773	34
chr1	44951873	44951985	112
chr1	44953005	44953062	57
chr1	44992808	44992886	78
chr1	45028193	45028224	31
chr1	45030551	45030584	33
chr1	45047435	45047468	33
chr1	45047978	45048017	39
chr1	45055640	45055679	39
chr1	45069450	45069517	67
chr1	45086816	45086909	93
chr1	45097980	45098070	90
chr1	45124821	45124957	136
chr1	45127970	45128017	47
chr1	45129091	45129137	46
chr1	45139596	45139884	288
chr1	45139928	45139989	61
chr1	45160105	45160153	48
chr1	45215972	45216027	55
chr1	45216536	45216568	32
chr1	45226031	45226072	41
chr1	45228355	45228412	57
chr1	45228926	45228969	43
chr1	45234086	45234122	36
chr1	45237712	45237754	42
chr1	45238335	45238423	88
chr1	45246078	45246129	51
chr1	45250207	45250239	32
chr1	45274322	45274354	32
chr1	45284455	45284492	37
chr1	45294936	45294973	37
chr1	45295438	45295518	80
chr1	45296151	45296183	32
chr1	45372404	45372668	264
chr1	45398262	45398307	45
chr1	45405202	45405250	48
chr1	45450566	45450667	101
chr1	45454290	45454329	39
chr1	45456627	45456675	48
chr1	45474000	45474049	49
chr1	45476523	45476555	32
chr1	45549423	45549467	44
chr1	45597591	45597649	58
chr1	45670684	45670723	39
chr1	45705984	45706030	46
chr1	45706280	45706311	31
chr1	45707483	45707520	37
chr1	45708701	45708738	37
chr1	45713061	45713110	49
chr1	45734324	45734375	51
chr1	45738258	45738294	36
chr1	45762764	45762803	39
chr1	45763248	45763280	32
chr1	45771699	45771740	41
chr1	45837330	45837363	33
chr1	45838766	45838829	63
chr1	45860039	45860075	36
chr1	45878582	45878614	32
chr1	45880024	45880076	52
chr1	45891532	45891570	38
chr1	45892782	45892819	37
chr1	45892872	45892922	50
chr1	45894799	45894874	75
chr1	45895790	45895822	32
chr1	45907327	45907381	54
chr1	45908069	45908128	59
chr1	45908411	45908441	30
chr1	45909175	45909211	36
chr1	45940421	45940460	39
chr1	45951246	45951299	53
chr1	45973118	45973193	75
chr1	45977026	45977056	30
chr1	45985539	45985576	37
chr1	45987690	45987726	36
chr1	45988511	45988556	45
chr1	45991523	45991557	34
chr1	45992428	45992460	32
chr1	45993113	45993187	74
chr1	46082071	46082102	31
chr1	46087490	46087524	34
chr1	46088435	46088504	69
chr1	46088897	46088935	38
chr1	46089170	46089204	34
chr1	46089232	46089273	41
chr1	46089957	46089994	37
chr1	46090780	46090822	42
chr1	46148334	46148365	31
chr1	46150214	46150259	45
chr1	46153041	46153076	35
chr1	46162513	46162545	32
chr1	46201360	46201407	47
chr1	46208321	46208351	30
chr1	46208508	46208541	33
chr1	46214436	46214478	42
chr1	46214894	46214930	36
chr1	46228118	46228217	99
chr1	46232568	46232616	48
chr1	46237533	46237580	47
chr1	46244976	46245050	74
chr1	46251481	46251512	31
chr1	46292433	46292475	42
chr1	46292589	46292625	36
chr1	46292883	46292948	65
chr1	46649278	46649309	31
chr1	46742021	46742052	31
chr1	46766117	46766152	35
chr1	47044108	47044245	137
chr1	47249087	47249119	32
chr1	47258956	47258987	31
chr1	47275965	47276027	62
chr1	47284540	47284575	35
chr1	47284740	47284792	52
chr1	47329107	47329164	57
chr1	47332782	47332813	31
chr1	47343548	47343604	56
chr1	47347485	47347540	55
chr1	47356435	47356469	34
chr1	47383500	47383539	39
chr1	47601329	47601360	31
chr1	47610516	47610558	42
chr1	47672628	47672663	35
chr1	48013969	48014009	40
chr1	48016215	48016266	51
chr1	48107844	48107922	78
chr1	48425941	48425977	36
chr1	48458561	48458612	51
chr1	48464093	48464124	31
chr1	48481141	48481176	35
chr1	49054434	49054473	39
chr1	49237514	49237560	46
chr1	49332781	49332834	53
chr1	49369839	49369869	30
chr1	49398335	49398366	31
chr1	49472364	49472394	30
chr1	49636660	49636690	30
chr1	49703476	49703534	58
chr1	49704422	49704507	85
chr1	49735612	49735642	30
chr1	49737738	49737788	50
chr1	49761402	49761439	37
chr1	49782162	49782203	41
chr1	49833970	49834055	85
chr1	49846854	49846890	36
chr1	49908004	49908041	37
chr1	49908062	49908125	63
chr1	49978583	49978631	48
chr1	49993868	49993915	47
chr1	50242890	50242946	56
chr1	50314176	50314208	32
chr1	50325953	50325984	31
chr1	50339487	50339587	100
chr1	50344624	50344661	37
chr1	50353620	50353663	43
chr1	50396485	50396522	37
chr1	50398583	50398703	120
chr1	50400147	50400227	80
chr1	50409287	50409427	140
chr1	50409717	50409787	70
chr1	50410150	50410188	38
chr1	50483785	50483816	31
chr1	50526006	50526051	45
chr1	50526070	50526101	31
chr1	50527812	50527891	79
chr1	50730275	50730317	42
chr1	50756953	50757005	52
chr1	50783430	50783460	30
chr1	50793165	50793200	35
chr1	50818292	50818326	34
chr1	50840506	50840536	30
chr1	50846227	50846257	30
chr1	50875053	50875086	33
chr1	50884114	50884235	121
chr1	50920512	50920547	35
chr1	50931100	50931134	34
chr1	50949510	50949546	36
chr1	50987662	50987712	50
chr1	50987965	50988022	57
chr1	50988702	50988737	35
chr1	51000940	51000976	36
chr1	51001171	51001272	101
chr1	51009829	51009859	30
chr1	51011928	51011962	34
chr1	51014751	51014801	50
chr1	51028041	51028080	39
chr1	51037262	51037294	32
chr1	51037886	51037923	37
chr1	51103466	51103529	63
chr1	51114818	51114852	34
chr1	51126582	51126643	61
chr1	51165673	51165708	35
chr1	51166389	51166503	114
chr1	51176063	51176118	55
chr1	51177196	51177237	41
chr1	51180723	51180787	64
chr1	51191590	51191622	32
chr1	51219102	51219134	32
chr1	51226023	51226071	48
chr1	51252683	51252723	40
chr1	51320270	51320309	39
chr1	51383248	51383297	49
chr1	51384200	51384247	47
chr1	51384931	51384992	61
chr1	51486513	51486594	81
chr1	51538382	51538413	31
chr1	51546715	51546758	43
chr1	51607494	51607538	44
chr1	51626891	51626926	35
chr1	51643444	51643485	41
chr1	51666765	51666816	51
chr1	51704565	51704604	39
chr1	51705777	51705830	53
chr1	51706506	51706553	47
chr1	51708331	51708365	34
chr1	51708631	51708672	41
chr1	51710592	51710626	34
chr1	51710884	51710918	34
chr1	51755959	51756001	42
chr1	51828568	51828604	36
chr1	51829011	51829044	33
chr1	51850261	51850296	35
chr1	51863049	51863102	53
chr1	51939315	51939369	54
chr1	51964911	51964955	44
chr1	51965647	51965687	40
chr1	52005061	52005104	43
chr1	52010627	52010664	37
chr1	52013450	52013487	37
chr1	52014316	52014352	36
chr1	52015156	52015200	44
chr1	52016282	52016330	48
chr1	52048053	52048118	65
chr1	52076013	52076052	39
chr1	52100518	52100553	35
chr1	52103775	52103826	51
chr1	52104399	52104504	105
chr1	52104520	52104573	53
chr1	52104818	52104849	31
chr1	52132614	52132644	30
chr1	52133332	52133369	37
chr1	52133413	52133445	32
chr1	52133760	52133797	37
chr1	52134419	52134452	33
chr1	52135643	52135689	46
chr1	52163532	52163622	90
chr1	52177806	52177859	53
chr1	52197399	52197461	62
chr1	52209339	52209380	41
chr1	52250001	52250036	35
chr1	52295284	52295316	32
chr1	52316525	52316581	56
chr1	52371837	52371991	154
chr1	52500301	52500366	65
chr1	52500988	52501041	53
chr1	52505364	52505412	48
chr1	52536137	52536192	55
chr1	52570716	52570768	52
chr1	52571098	52571131	33
chr1	52596770	52596810	40
chr1	52597943	52597978	35
chr1	52598260	52598297	37
chr1	52623046	52623079	33
chr1	52651674	52651706	32
chr1	52655680	52655721	41
chr1	52678461	52678495	34
chr1	52703855	52703906	51
chr1	52709492	52709626	134
chr1	52722181	52722223	42
chr1	52774115	52774208	93
chr1	52806777	52806810	33
chr1	52808031	52808083	52
chr1	52808347	52808392	45
chr1	52808447	52808537	90
chr1	52809990	52810081	91
chr1	52810153	52810190	37
chr1	52811259	52811299	40
chr1	52845059	52845105	46
chr1	52888160	52888193	33
chr1	52923878	52923918	40
chr1	52923947	52923989	42
chr1	52932693	52932802	109
chr1	52945766	52945815	49
chr1	52962972	52963009	37
chr1	52968341	52968378	37
chr1	52968533	52968573	40
chr1	52981389	52981450	61
chr1	52983030	52983097	67
chr1	52984361	52984391	30
chr1	53025993	53026023	30
chr1	53150774	53150808	34
chr1	53151534	53151572	38
chr1	53152014	53152057	43
chr1	53171133	53171170	37
chr1	53192645	53192700	55
chr1	53374825	53374860	35
chr1	53612204	53612248	44
chr1	53776655	53776695	40
chr1	53782958	53783047	89
chr1	53847604	53847651	47
chr1	53848292	53848324	32
chr1	53891882	53891914	32
chr1	53920535	53920597	62
chr1	53925769	53925818	49
chr1	53931442	53931489	47
chr1	53931616	53931666	50
chr1	53931811	53931858	47
chr1	53931881	53931918	37
chr1	53932447	53932497	50
chr1	53933467	53933520	53
chr1	53983107	53983137	30
chr1	53983226	53983265	39
chr1	53985809	53985852	43
chr1	54072813	54072849	36
chr1	54317086	54317117	31
chr1	54427068	54427111	43
chr1	54438188	54438228	40
chr1	54451068	54451119	51
chr1	54482438	54482489	51
chr1	54523046	54523135	89
chr1	54534958	54535044	86
chr1	54725340	54725389	49
chr1	54727422	54727453	31
chr1	54869201	54869236	35
chr1	55183285	55183323	38
chr1	55185426	55185480	54
chr1	55268298	55268350	52
chr1	55268484	55268521	37
chr1	55268649	55268724	75
chr1	55412542	55412575	33
chr1	55453569	55453606	37
chr1	55453838	55453981	143
chr1	55458563	55458604	41
chr1	55631641	55631673	32
chr1	55956354	55956392	38
chr1	56087470	56087514	44
chr1	56184382	56184418	36
chr1	56732255	56732285	30
chr1	56763714	56763748	34
chr1	56943469	56943514	45
chr1	57904879	57904922	43
chr1	58180733	58180770	37
chr1	58181309	58181342	33
chr1	58379915	58379953	38
chr1	58521489	58521543	54
chr1	59176041	59176076	35
chr1	59258966	59258998	32
chr1	59302149	59302205	56
chr1	59336784	59336835	51
chr1	59475792	59475833	41
chr1	59475860	59475892	32
chr1	59562286	59562327	41
chr1	59725227	59725269	42
chr1	59725464	59725494	30
chr1	59846773	59846852	79
chr1	59961043	59961097	54
chr1	60007422	60007452	30
chr1	60827313	60827344	31
chr1	61567933	61567983	50
chr1	61630033	61630063	30
chr1	61633148	61633182	34
chr1	61785842	61785893	51
chr1	61917389	61917446	57
chr1	61976839	61976879	40
chr1	62232222	62232266	44
chr1	62255577	62255610	33
chr1	62367833	62367877	44
chr1	62370939	62370971	32
chr1	62371390	62371429	39
chr1	62428435	62428477	42
chr1	62432457	62432498	41
chr1	62516976	62517019	43
chr1	62695292	62695325	33
chr1	62710919	62710961	42
chr1	62748215	62748263	48
chr1	62749031	62749124	93
chr1	62797517	62797571	54
chr1	62812099	62812166	67
chr1	62815247	62815312	65
chr1	62847464	62847499	35
chr1	62853312	62853355	43
chr1	63185742	63185786	44
chr1	63185909	63185979	70
chr1	63186740	63186805	65
chr1	63204585	63204616	31
chr1	63213097	63213130	33
chr1	63216333	63216412	79
chr1	63231837	63231897	60
chr1	63232573	63232658	85
chr1	63292223	63292255	32
chr1	63312725	63312776	51
chr1	63337244	63337329	85
chr1	63358627	63358694	67
chr1	63374196	63374242	46
chr1	63377633	63377706	73
chr1	63431732	63431820	88
chr1	63499710	63499752	42
chr1	63580901	63580935	34
chr1	63585421	63585454	33
chr1	63708658	63708700	42
chr1	63761820	63761850	30
chr1	64058551	64058588	37
chr1	64066817	64066850	33
chr1	64068056	64068093	37
chr1	64068499	64068529	30
chr1	64250460	64250500	40
chr1	64301104	64301148	44
chr1	64374213	64374243	30
chr1	64462060	64462132	72
chr1	64462915	64462951	36
chr1	64793734	64793764	30
chr1	64977028	64977058	30
chr1	65015120	65015184	64
chr1	65015262	65015347	85
chr1	65019489	65019523	34
chr1	65025336	65025369	33
chr1	65130789	65130825	36
chr1	65169482	65169512	30
chr1	65236538	65236571	33
chr1	65241381	65241416	35
chr1	65242421	65242513	92
chr1	65242881	65242914	33
chr1	65272904	65272941	37
chr1	65275296	65275339	43
chr1	65277398	65277436	38
chr1	65496614	65496654	40
chr1	65533677	65533718	41
chr1	65589250	65589292	42
chr1	65669358	65669389	31
chr1	65669584	65669615	31
chr1	65677020	65677070	50
chr1	65795989	65796032	43
chr1	65848835	65848865	30
chr1	65932585	65932623	38
chr1	66390739	66390844	105
chr1	66818303	66818353	50
chr1	66818460	66818503	43
chr1	66894416	66894460	44
chr1	66900393	66900425	32
chr1	66901628	66901658	30
chr1	66909152	66909191	39
chr1	66937172	66937204	32
chr1	67026173	67026220	47
chr1	67028150	67028184	34
chr1	67061483	67061530	47
chr1	67108055	67108087	32
chr1	67285259	67285292	33
chr1	67298504	67298542	38
chr1	67361471	67361505	34
chr1	67385371	67385506	135
chr1	67515018	67515053	35
chr1	67809485	67809538	53
chr1	67965822	67965852	30
chr1	67997644	67997686	42
chr1	68070706	68070744	38
chr1	68082518	68082597	79
chr1	68094949	68094985	36
chr1	68171139	68171172	33
chr1	68252675	68252717	42
chr1	68281383	68281500	117
chr1	68370653	68370683	30
chr1	68424812	68424842	30
chr1	68433799	68433831	32
chr1	68560155	68560196	41
chr1	68927178	68927301	123
chr1	68928765	68928902	137
chr1	69151790	69151877	87
chr1	69474318	69474355	37
chr1	69623837	69623882	45
chr1	69624202	69624298	96
chr1	69943764	69943800	36
chr1	69944740	69944780	40
chr1	70193506	70193543	37
chr1	70194398	70194453	55
chr1	70264634	70264668	34
chr1	70266400	70266464	64
chr1	70290985	70291054	69
chr1	70335062	70335093	31
chr1	70692164	70692210	46
chr1	70692507	70692548	41
chr1	70735230	70735262	32
chr1	70782182	70782229	47
chr1	71142982	71143036	54
chr1	71250419	71250464	45
chr1	71292273	71292314	41
chr1	71334173	71334274	101
chr1	71821020	71821053	33
chr1	72294866	72294899	33
chr1	72379527	72379582	55
chr1	73211589	73211752	163
chr1	73425668	73425705	37
chr1	73960745	73960788	43
chr1	74187353	74187383	30
chr1	74880813	74880926	113
chr1	74898703	74898741	38
chr1	74978261	74978295	34
chr1	75349607	75349657	50
chr1	75550323	75550354	31
chr1	75838392	75838426	34
chr1	75840908	75840938	30
chr1	75840979	75841012	33
chr1	75847311	75847342	31
chr1	75852233	75852266	33
chr1	75985877	75985913	36
chr1	75987818	75987869	51
chr1	76016768	76016806	38
chr1	76666085	76666118	33
chr1	76844402	76844483	81
chr1	77071785	77071843	58
chr1	77071957	77072014	57
chr1	77072132	77072163	31
chr1	77074216	77074251	35
chr1	77074456	77074486	30
chr1	77105910	77105972	62
chr1	77116564	77116594	30
chr1	77118027	77118058	31
chr1	77129898	77129978	80
chr1	77132907	77132937	30
chr1	77134387	77134430	43
chr1	77146224	77146256	32
chr1	77223966	77224014	48
chr1	77330358	77330393	35
chr1	77331748	77331800	52
chr1	77425658	77425690	32
chr1	77660203	77660269	66
chr1	77667171	77667233	62
chr1	77688228	77688277	49
chr1	77690313	77690346	33
chr1	77708587	77708626	39
chr1	77749042	77749072	30
chr1	77795284	77795336	52
chr1	77799551	77799585	34
chr1	77896144	77896245	101
chr1	77914979	77915030	51
chr1	78056486	78056523	37
chr1	78083481	78083524	43
chr1	78183660	78183699	39
chr1	78194534	78194573	39
chr1	78614533	78614565	32
chr1	78614734	78614768	34
chr1	78825582	78825644	62
chr1	78860976	78861021	45
chr1	79267785	79267817	32
chr1	80922794	80922824	30
chr1	81637633	81637672	39
chr1	81638262	81638414	152
chr1	81764801	81764850	49
chr1	81767901	81767931	30
chr1	81768387	81768438	51
chr1	81788684	81788717	33
chr1	82380050	82380083	33
chr1	83137754	83137809	55
chr1	83252541	83252574	33
chr1	83253323	83253355	32
chr1	83578775	83578823	48
chr1	83586621	83586660	39
chr1	83891226	83891256	30
chr1	84030492	84030525	33
chr1	84094479	84094527	48
chr1	84095319	84095382	63
chr1	84132914	84133007	93
chr1	84243719	84243750	31
chr1	84248564	84248597	33
chr1	84288370	84288401	31
chr1	84289099	84289147	48
chr1	84464317	84464356	39
chr1	84530290	84530323	33
chr1	84735963	84735994	31
chr1	84796872	84796902	30
chr1	84903582	84903616	34
chr1	84903841	84903876	35
chr1	84905621	84905682	61
chr1	85015578	85015615	37
chr1	85075091	85075209	118
chr1	85113101	85113166	65
chr1	85114416	85114456	40
chr1	85147547	85147594	47
chr1	85167331	85167363	32
chr1	85167612	85167684	72
chr1	85217569	85217601	32
chr1	85279064	85279100	36
chr1	85383046	85383103	57
chr1	85499830	85499867	37
chr1	85499901	85499958	57
chr1	85709949	85709984	35
chr1	85807804	85807835	31
chr1	85808364	85808400	36
chr1	85811125	85811158	33
chr1	85880297	85880363	66
chr1	85881791	85881868	77
chr1	85927026	85927056	30
chr1	86100264	86100337	73
chr1	86286408	86286443	35
chr1	86367241	86367273	32
chr1	86458737	86458781	44
chr1	86780589	86780625	36
chr1	86795246	86795281	35
chr1	86992302	86992343	41
chr1	87098967	87099106	139
chr1	87456309	87456349	40
chr1	87620491	87620529	38
chr1	87623736	87623768	32
chr1	87907685	87907726	41
chr1	88631806	88631839	33
chr1	88776118	88776160	42
chr1	89413266	89413351	85
chr1	89414133	89414163	30
chr1	89414780	89415020	240
chr1	89482206	89482255	49
chr1	89653448	89653507	59
chr1	89812279	89812316	37
chr1	90224024	90224059	35
chr1	90238938	90238973	35
chr1	90252443	90252512	69
chr1	90254135	90254166	31
chr1	90655455	90655485	30
chr1	90676193	90676237	44
chr1	90676462	90676500	38
chr1	90805499	90805538	39
chr1	90863211	90863307	96
chr1	90863369	90863416	47
chr1	90864151	90864183	32
chr1	90865635	90865672	37
chr1	90865725	90865820	95
chr1	90875374	90875428	54
chr1	90875697	90875812	115
chr1	90878862	90878915	53
chr1	90882764	90882804	40
chr1	90961454	90961494	40
chr1	91057439	91057471	32
chr1	91097194	91097227	33
chr1	91356554	91356631	77
chr1	91377208	91377250	42
chr1	91389893	91389925	32
chr1	91392842	91392890	48
chr1	91498744	91498775	31
chr1	91598789	91598819	30
chr1	91672016	91672057	41
chr1	91919008	91919065	57
chr1	92007621	92007661	40
chr1	92029257	92029291	34
chr1	92057143	92057206	63
chr1	92057469	92057529	60
chr1	92058098	92058148	50
chr1	92058935	92059000	65
chr1	92059749	92059794	45
chr1	92060034	92060120	86
chr1	92090948	92090987	39
chr1	92098295	92098347	52
chr1	92098457	92098505	48
chr1	92116058	92116095	37
chr1	92117164	92117219	55
chr1	92121073	92121110	37
chr1	92121293	92121324	31
chr1	92144905	92144947	42
chr1	92194720	92194763	43
chr1	92202521	92202552	31
chr1	92202896	92202928	32
chr1	92214870	92214912	42
chr1	92220267	92220311	44
chr1	92220942	92220977	35
chr1	92251608	92251666	58
chr1	92277309	92277374	65
chr1	92329798	92329837	39
chr1	92382473	92382508	35
chr1	92437387	92437422	35
chr1	92449341	92449382	41
chr1	92449607	92449640	33
chr1	92449670	92449707	37
chr1	92451662	92451693	31
chr1	92453480	92453541	61
chr1	92455639	92455674	35
chr1	92456812	92456842	30
chr1	92457375	92457419	44
chr1	92468617	92468666	49
chr1	92498314	92498348	34
chr1	92520144	92520177	33
chr1	92521883	92521916	33
chr1	92614147	92614195	48
chr1	92619588	92619637	49
chr1	92621594	92621635	41
chr1	92652005	92652035	30
chr1	92690116	92690210	94
chr1	92728223	92728265	42
chr1	92731018	92731049	31
chr1	92731396	92731428	32
chr1	92753495	92753582	87
chr1	92806282	92806318	36
chr1	92925018	92925055	37
chr1	92925106	92925147	41
chr1	92926502	92926541	39
chr1	92953004	92953041	37
chr1	92959398	92959445	47
chr1	92987902	92987972	70
chr1	93075186	93075225	39
chr1	93093427	93093463	36
chr1	93220283	93220335	52
chr1	93316701	93316745	44
chr1	93424135	93424192	57
chr1	93425609	93425639	30
chr1	93428270	93428314	44
chr1	93428654	93428713	59
chr1	93429945	93430002	57
chr1	93431766	93431831	65
chr1	93432993	93433030	37
chr1	93458153	93458222	69
chr1	93458481	93458537	56
chr1	93468160	93468190	30
chr1	93478850	93478932	82
chr1	93480418	93480455	37
chr1	93495414	93495468	54
chr1	93778392	93778433	41
chr1	93798464	93798599	135
chr1	93853858	93853897	39
chr1	93883527	93883834	307
chr1	93937998	93938049	51
chr1	94285428	94285466	38
chr1	94402473	94402533	60
chr1	94406980	94407018	38
chr1	94410862	94410900	38
chr1	94435711	94435745	34
chr1	95026416	95026501	85
chr1	95052320	95052376	56
chr1	95053918	95053951	33
chr1	95109461	95109492	31
chr1	95186856	95186888	32
chr1	95262056	95262105	49
chr1	95298582	95298616	34
chr1	95330921	95330953	32
chr1	95335117	95335159	42
chr1	95393790	95393846	56
chr1	95402856	95402888	32
chr1	95434518	95434570	52
chr1	95434578	95434614	36
chr1	95434688	95434728	40
chr1	95435481	95435517	36
chr1	95886182	95886237	55
chr1	96339606	96339668	62
chr1	96339778	96339823	45
chr1	96373978	96374029	51
chr1	96381517	96381655	138
chr1	96757747	96757801	54
chr1	98500036	98500108	72
chr1	98994739	98994837	98
chr1	99062583	99062625	42
chr1	99074898	99074929	31
chr1	99536049	99536080	31
chr1	99568859	99568903	44
chr1	99626801	99626838	37
chr1	99721469	99721512	43
chr1	99722257	99722361	104
chr1	99787710	99787772	62
chr1	99917613	99917643	30
chr1	99917959	99918041	82
chr1	99918723	99918756	33
chr1	99947315	99947361	46
chr1	99948654	99948711	57
chr1	99948785	99948831	46
chr1	99948859	99948923	64
chr1	99949286	99949318	32
chr1	99952802	99952844	42
chr1	99954189	99954277	88
chr1	99955440	99955536	96
chr1	99990091	99990137	46
chr1	100089871	100089912	41
chr1	100090234	100090272	38
chr1	100255897	100255954	57
chr1	100258182	100258213	31
chr1	100776220	100776252	32
chr1	101048683	101048748	65
chr1	101227168	101227200	32
chr1	101459458	101459496	38
chr1	102386296	102386439	143
chr1	102458231	102458308	77
chr1	102511634	102511772	138
chr1	102643717	102643776	59
chr1	103123839	103123884	45
chr1	103123929	103123996	67
chr1	103435480	103435521	41
chr1	103467929	103468003	74
chr1	103521533	103521585	52
chr1	104686148	104686186	38
chr1	104798417	104798454	37
chr1	104987965	104988007	42
chr1	105015682	105015713	31
chr1	105190113	105190251	138
chr1	105658548	105658579	31
chr1	105670298	105670331	33
chr1	106097188	106097223	35
chr1	106714487	106714520	33
chr1	106869259	106869304	45
chr1	106874200	106874270	70
chr1	106874468	106874513	45
chr1	107000415	107000448	33
chr1	107076674	107076712	38
chr1	107112133	107112197	64
chr1	107292198	107292380	182
chr1	107638510	107638541	31
chr1	108074991	108075045	54
chr1	108216179	108216215	36
chr1	108322279	108322314	35
chr1	108601086	108601121	35
chr1	108601501	108601539	38
chr1	108601735	108601786	51
chr1	108601824	108601864	40
chr1	108603788	108603836	48
chr1	108642170	108642242	72
chr1	108710922	108710977	55
chr1	108789103	108789136	33
chr1	108874312	108874342	30
chr1	108907253	108907315	62
chr1	108907890	108907970	80
chr1	108924682	108924729	47
chr1	108926662	108926692	30
chr1	108992195	108992231	36
chr1	108993541	108993571	30
chr1	109016982	109017036	54
chr1	109020599	109020629	30
chr1	109058272	109058320	48
chr1	109058942	109058987	45
chr1	109063870	109063937	67
chr1	109124435	109124471	36
chr1	109145939	109146013	74
chr1	109220269	109220312	43
chr1	109373711	109373749	38
chr1	109374149	109374185	36
chr1	109421458	109421488	30
chr1	109431631	109431668	37
chr1	109432080	109432131	51
chr1	109436413	109436445	32
chr1	109451671	109451717	46
chr1	109456088	109456127	39
chr1	109459972	109460036	64
chr1	109460136	109460186	50
chr1	109461065	109461098	33
chr1	109647869	109647900	31
chr1	109868187	109868217	30
chr1	109965878	109965930	52
chr1	109966274	109966308	34
chr1	110002596	110002640	44
chr1	110028699	110028751	52
chr1	110332035	110332068	33
chr1	110511881	110511957	76
chr1	110622538	110622589	51
chr1	110769937	110769972	35
chr1	110839385	110839473	88
chr1	110840167	110840219	52
chr1	110840599	110840673	74
chr1	110916110	110916146	36
chr1	110917279	110917408	129
chr1	110926110	110926186	76
chr1	110932808	110932851	43
chr1	110945627	110945740	113
chr1	111269018	111269063	45
chr1	111274008	111274039	31
chr1	111306487	111306521	34
chr1	111452196	111452227	31
chr1	111464294	111464338	44
chr1	111525265	111525302	37
chr1	111525437	111525476	39
chr1	111525491	111525532	41
chr1	111530733	111530802	69
chr1	111530877	111530914	37
chr1	111550555	111550593	38
chr1	111622773	111622804	31
chr1	111866629	111866671	42
chr1	112194230	112194270	40
chr1	112208280	112208320	40
chr1	112208357	112208407	50
chr1	112287889	112287924	35
chr1	112374412	112374453	41
chr1	112374559	112374701	142
chr1	112424065	112424096	31
chr1	112432991	112433078	87
chr1	112474571	112474634	63
chr1	112475514	112475552	38
chr1	112485632	112485721	89
chr1	112493750	112493784	34
chr1	112494651	112494709	58
chr1	112494893	112494992	99
chr1	112495123	112495238	115
chr1	112572538	112572744	206
chr1	112573421	112573478	57
chr1	112573655	112573703	48
chr1	112588050	112588093	43
chr1	112588479	112588515	36
chr1	112747578	112747636	58
chr1	112750814	112750867	53
chr1	112841215	112841269	54
chr1	112841551	112841582	31
chr1	112842006	112842046	40
chr1	112845627	112845661	34
chr1	112852106	112852154	48
chr1	112855107	112855147	40
chr1	112857389	112857422	33
chr1	112921352	112921403	51
chr1	113010218	113010258	40
chr1	113021881	113021918	37
chr1	113037489	113037541	52
chr1	113066067	113066100	33
chr1	113067270	113067342	72
chr1	113159821	113159859	38
chr1	113162766	113162857	91
chr1	113258169	113258201	32
chr1	113424677	113424740	63
chr1	113425615	113425684	69
chr1	113446639	113446730	91
chr1	113456514	113456571	57
chr1	113551065	113551095	30
chr1	113557002	113557044	42
chr1	113567638	113567745	107
chr1	113747804	113747835	31
chr1	113843756	113843830	74
chr1	113845896	113845932	36
chr1	113846649	113846725	76
chr1	113922124	113922161	37
chr1	114038326	114038364	38
chr1	114295908	114295948	40
chr1	114301401	114301457	56
chr1	114479516	114479548	32
chr1	114494469	114494500	31
chr1	114517877	114517909	32
chr1	114528749	114528813	64
chr1	114528903	114528938	35
chr1	114533480	114533516	36
chr1	114533965	114534056	91
chr1	114541463	114541499	36
chr1	114592707	114592771	64
chr1	114593336	114593366	30
chr1	114616428	114616504	76
chr1	114633984	114634022	38
chr1	114634107	114634150	43
chr1	114637930	114637967	37
chr1	114638155	114638191	36
chr1	114638206	114638239	33
chr1	114767608	114767650	42
chr1	114822935	114822966	31
chr1	114870831	114870949	118
chr1	114883144	114883182	38
chr1	114903655	114903690	35
chr1	114904053	114904099	46
chr1	114908853	114908973	120
chr1	114909994	114910028	34
chr1	114930221	114930316	95
chr1	114931980	114932015	35
chr1	114932146	114932226	80
chr1	114939293	114939349	56
chr1	114939551	114939624	73
chr1	114939899	114939930	31
chr1	114988747	114988805	58
chr1	114990494	114990536	42
chr1	114999815	114999848	33
chr1	115000491	115000536	45
chr1	115161942	115161979	37
chr1	115164066	115164118	52
chr1	115193079	115193113	34
chr1	115206825	115206861	36
chr1	115209004	115209034	30
chr1	115252034	115252123	89
chr1	115252131	115252216	85
chr1	115254915	115254947	32
chr1	115381989	115382023	34
chr1	115516392	115516432	40
chr1	115787556	115787875	319
chr1	115973444	115973479	35
chr1	116046301	116046389	88
chr1	116094515	116094552	37
chr1	116437207	116437260	53
chr1	116894863	116894920	57
chr1	116895347	116895400	53
chr1	116898016	116898061	45
chr1	116936119	116936151	32
chr1	117109411	117109442	31
chr1	117305119	117305161	42
chr1	117335065	117335107	42
chr1	117350806	117350838	32
chr1	117422266	117422304	38
chr1	117422581	117422616	35
chr1	117422679	117422709	30
chr1	117426154	117426186	32
chr1	117427091	117427142	51
chr1	117455865	117455916	51
chr1	117742878	117742916	38
chr1	117748064	117748101	37
chr1	117770157	117770203	46
chr1	117773961	117774017	56
chr1	117774159	117774192	33
chr1	117775569	117775625	56
chr1	117854118	117854180	62
chr1	117902994	117903025	31
chr1	117903734	117903845	111
chr1	118045052	118045227	175
chr1	118046443	118046559	116
chr1	118141254	118141285	31
chr1	118359235	118359285	50
chr1	118359464	118359534	70
chr1	118359923	118359987	64
chr1	118360497	118360537	40
chr1	118416034	118416113	79
chr1	118416363	118416393	30
chr1	118447390	118447445	55
chr1	118499750	118499795	45
chr1	118653834	118653893	59
chr1	118667742	118667788	46
chr1	118667979	118668012	33
chr1	118668327	118668405	78
chr1	119050529	119050564	35
chr1	119056918	119056957	39
chr1	119060101	119060142	41
chr1	119061144	119061189	45
chr1	119066158	119066188	30
chr1	119255583	119255656	73
chr1	119271430	119271466	36
chr1	120189663	120189709	46
chr1	120631777	120631807	30
chr1	120870469	120870502	33
chr1	121020729	121020801	72
chr1	121039037	121039071	34
chr1	121039466	121039505	39
chr1	121040322	121040357	35
chr1	121065217	121065249	32
chr1	121194223	121194253	30
chr1	121354167	121354211	44
chr1	121463621	121463693	72
chr1	143783637	143783671	34
chr1	143804006	143804066	60
chr1	143822516	143822559	43
chr1	143822737	143822776	39
chr1	143836195	143836228	33
chr1	143852346	143852378	32
chr1	144925845	144925890	45
chr1	144926505	144926548	43
chr1	145133430	145133492	62
chr1	145137391	145137426	35
chr1	145137579	145137623	44
chr1	145138244	145138283	39
chr1	145157156	145157229	73
chr1	145177484	145177518	34
chr1	145492159	145492228	69
chr1	145495744	145495839	95
chr1	145497285	145497342	57
chr1	145497754	145497848	94
chr1	145505035	145505105	70
chr1	145657729	145657765	36
chr1	145710428	145710459	31
chr1	145726866	145726947	81
chr1	145727122	145727158	36
chr1	145754303	145754334	31
chr1	145755947	145756002	55
chr1	145756026	145756082	56
chr1	145798694	145798740	46
chr1	145929734	145929774	40
chr1	145965390	145965420	30
chr1	146008381	146008412	31
chr1	146026707	146026738	31
chr1	146028575	146028607	32
chr1	146045319	146045399	80
chr1	146045506	146045574	68
chr1	146046062	146046095	33
chr1	146660146	146660193	47
chr1	146706546	146706627	81
chr1	146790789	146790822	33
chr1	146812353	146812420	67
chr1	146956946	146957009	63
chr1	147005205	147005269	64
chr1	147150801	147150849	48
chr1	147152774	147152817	43
chr1	147182204	147182238	34
chr1	147315765	147315800	35
chr1	147373044	147373077	33
chr1	147485514	147485559	45
chr1	147583963	147584032	69
chr1	147682712	147682800	88
chr1	147684683	147684758	75
chr1	147685009	147685046	37
chr1	147685305	147685395	90
chr1	147744324	147744357	33
chr1	147833764	147833796	32
chr1	147833805	147833881	76
chr1	147882591	147882622	31
chr1	147882847	147882886	39
chr1	147882952	147882999	47
chr1	147918463	147918501	38
chr1	147963026	147963061	35
chr1	147979533	147979592	59
chr1	147979619	147979660	41
chr1	147980424	147980456	32
chr1	148502108	148502141	33
chr1	148799564	148799612	48
chr1	149251800	149251830	30
chr1	149328965	149329041	76
chr1	149329108	149329154	46
chr1	149330654	149330686	32
chr1	149332634	149332666	32
chr1	149564987	149565019	32
chr1	149712551	149712624	73
chr1	149731058	149731101	43
chr1	149745367	149745399	32
chr1	149760563	149760595	32
chr1	149881551	149881581	30
chr1	149895438	149895480	42
chr1	149920176	149920242	66
chr1	150056709	150056747	38
chr1	150062327	150062366	39
chr1	150124461	150124501	40
chr1	150124890	150124939	49
chr1	150139187	150139217	30
chr1	150203546	150203582	36
chr1	150203615	150203650	35
chr1	150207875	150207915	40
chr1	150215458	150215491	33
chr1	150223390	150223459	69
chr1	150253770	150253841	71
chr1	150254888	150254920	32
chr1	150290037	150290102	65
chr1	150305347	150305400	53
chr1	150373632	150373666	34
chr1	150381978	150382021	43
chr1	150388917	150388952	35
chr1	150409335	150409365	30
chr1	150410329	150410361	32
chr1	150433273	150433307	34
chr1	150451032	150451066	34
chr1	150451110	150451142	32
chr1	150461061	150461101	40
chr1	150523298	150523340	42
chr1	150528416	150528454	38
chr1	150586010	150586110	100
chr1	150590173	150590204	31
chr1	150591721	150591822	101
chr1	150594851	150594881	30
chr1	150601444	150601481	37
chr1	150608978	150609012	34
chr1	150610260	150610324	64
chr1	150677536	150677628	92
chr1	150736683	150736725	42
chr1	150737726	150737787	61
chr1	150740085	150740141	56
chr1	150740242	150740291	49
chr1	150768918	150768955	37
chr1	150784126	150784482	356
chr1	150792101	150792133	32
chr1	150879017	150879055	38
chr1	150879153	150879209	56
chr1	150881810	150881846	36
chr1	150885164	150885198	34
chr1	150893404	150893481	77
chr1	150894074	150894106	32
chr1	150934723	150934765	42
chr1	151081572	151081625	53
chr1	151151937	151151970	33
chr1	151179926	151179975	49
chr1	151253546	151253594	48
chr1	151279009	151279051	42
chr1	151358927	151358959	32
chr1	151394682	151394713	31
chr1	151416980	151417017	37
chr1	151488408	151488453	45
chr1	151554050	151554093	43
chr1	151555019	151555060	41
chr1	151641413	151641451	38
chr1	151642405	151642448	43
chr1	151642528	151642559	31
chr1	151642569	151642599	30
chr1	151645183	151645214	31
chr1	151645257	151645289	32
chr1	151646962	151646995	33
chr1	151648847	151648877	30
chr1	151653294	151653344	50
chr1	151742781	151742844	63
chr1	151743509	151743548	39
chr1	151744529	151744629	100
chr1	151746516	151746584	68
chr1	151747779	151747831	52
chr1	151748156	151748215	59
chr1	151748279	151748313	34
chr1	151754034	151754089	55
chr1	151755276	151755388	112
chr1	151869457	151869490	33
chr1	152463832	152463924	92
chr1	152892949	152893000	51
chr1	152893406	152893441	35
chr1	153052394	153052432	38
chr1	153580565	153580613	48
chr1	153675012	153675057	45
chr1	153696056	153696153	97
chr1	153847391	153847562	171
chr1	153850206	153850238	32
chr1	153860211	153860258	47
chr1	153884026	153884061	35
chr1	153915466	153915521	55
chr1	153965450	153965539	89
chr1	154036314	154036360	46
chr1	154150102	154150139	37
chr1	154153707	154153762	55
chr1	154306670	154306710	40
chr1	154307535	154307571	36
chr1	154527682	154527717	35
chr1	154529953	154529992	39
chr1	154575369	154575400	31
chr1	154691072	154691146	74
chr1	154762573	154762618	45
chr1	154763265	154763300	35
chr1	154917684	154917727	43
chr1	155101964	155102020	56
chr1	155429980	155430012	32
chr1	155492298	155492354	56
chr1	155576144	155576187	43
chr1	155828806	155828844	38
chr1	156167872	156167906	34
chr1	156183767	156183847	80
chr1	156348889	156348931	42
chr1	156349733	156349777	44
chr1	156351587	156351661	74
chr1	156360212	156360261	49
chr1	156605746	156605781	35
chr1	156630449	156630484	35
chr1	156765439	156765491	52
chr1	157053934	157053996	62
chr1	157062132	157062163	31
chr1	157062733	157062779	46
chr1	157308976	157309032	56
chr1	157693607	157693663	56
chr1	157783926	157783964	38
chr1	157822842	157822913	71
chr1	157973901	157973944	43
chr1	157981131	157981164	33
chr1	158404762	158404796	34
chr1	158539696	158539782	86
chr1	158936589	158936732	143
chr1	159233444	159233687	243
chr1	159234675	159234707	32
chr1	159236161	159236255	94
chr1	159286276	159286315	39
chr1	159451081	159451121	40
chr1	159997991	159998026	35
chr1	159999048	159999081	33
chr1	160184617	160184647	30
chr1	160510720	160510764	44
chr1	160825207	160825268	61
chr1	161007562	161007597	35
chr1	161027785	161027832	47
chr1	161142531	161142569	38
chr1	161279225	161279275	50
chr1	161299849	161299879	30
chr1	161320461	161320495	34
chr1	161375783	161375842	59
chr1	161379739	161379771	32
chr1	161380090	161380125	35
chr1	161417520	161417558	38
chr1	161535440	161535473	33
chr1	161615508	161615538	30
chr1	161682399	161682443	44
chr1	161686978	161687024	46
chr1	161700706	161700742	36
chr1	161701340	161701433	93
chr1	161733247	161733280	33
chr1	161822206	161822252	46
chr1	161822445	161822551	106
chr1	161877829	161877860	31
chr1	161939496	161939527	31
chr1	162178033	162178075	42
chr1	162178293	162178329	36
chr1	162427818	162427894	76
chr1	162465002	162465040	38
chr1	162473204	162473273	69
chr1	162865428	162865543	115
chr1	163114692	163114733	41
chr1	163214901	163214936	35
chr1	163429779	163429814	35
chr1	163431238	163431286	48
chr1	163542483	163542596	113
chr1	163628761	163628796	35
chr1	163778409	163778439	30
chr1	163910122	163910156	34
chr1	164390049	164390124	75
chr1	164405335	164405382	47
chr1	165531942	165532007	65
chr1	165611762	165611793	31
chr1	165675911	165675965	54
chr1	165798828	165798860	32
chr1	165812752	165812787	35
chr1	165814122	165814172	50
chr1	165814922	165814977	55
chr1	165815536	165815615	79
chr1	165922132	165922171	39
chr1	166258836	166258874	38
chr1	166261502	166261538	36
[truncated: 28,170 more rows]

## Sheet: Table4 CNEs_lost_30bp
Supplementary Table 4: CNEs that are only detected in a multiple genome alignment WITHOUT RepeatFiller
The table only lists CNEs ≥ 30 bp. Coordinates are for the human hg38 genome assembly.
chromosome	start	end	size, bp
chr1	204794	204825	31
chr1	1990586	1990616	30
chr1	1991198	1991249	51
chr1	2064800	2064862	62
chr1	2794494	2794532	38
chr1	3938736	3938790	54
chr1	6117218	6117250	32
chr1	6757282	6757343	61
chr1	6778481	6778532	51
chr1	6842585	6842631	46
chr1	6851446	6851522	76
chr1	6853819	6853906	87
chr1	7029770	7029809	39
chr1	7029825	7029891	66
chr1	7030488	7030527	39
chr1	7031212	7031246	34
chr1	7158739	7158772	33
chr1	7169085	7169134	49
chr1	7181037	7181076	39
chr1	7181927	7181995	68
chr1	7203124	7203208	84
chr1	7244921	7244964	43
chr1	7245015	7245090	75
chr1	7270085	7270115	30
chr1	7271932	7271989	57
chr1	7272561	7272655	94
chr1	7274508	7274539	31
chr1	7311393	7311440	47
chr1	7324271	7324305	34
chr1	7327952	7327983	31
chr1	7522209	7522239	30
chr1	7774659	7774689	30
chr1	7833567	7833634	67
chr1	8102079	8102133	54
chr1	8107542	8107618	76
chr1	8287842	8287873	31
chr1	8565357	8565387	30
chr1	8671721	8671754	33
chr1	8765063	8765101	38
chr1	8765420	8765456	36
chr1	8826198	8826239	41
chr1	8997851	8997963	112
chr1	8998586	8998633	47
chr1	8998735	8998777	42
chr1	9054200	9054240	40
chr1	9169622	9169652	30
chr1	9588670	9588709	39
chr1	9693634	9693677	43
chr1	9959768	9959848	80
chr1	10046937	10046993	56
chr1	10140721	10140764	43
chr1	10221057	10221098	41
chr1	10238044	10238098	54
chr1	10546092	10546131	39
chr1	10922428	10922516	88
chr1	11224696	11224757	61
chr1	11260615	11260726	111
chr1	11505634	11505672	38
chr1	11505734	11505772	38
chr1	11505815	11505847	32
chr1	11505940	11505984	44
chr1	11507270	11507306	36
chr1	11509412	11509445	33
chr1	11645190	11645226	36
chr1	12014447	12014489	42
chr1	12413953	12413996	43
chr1	12750009	12750039	30
chr1	13650677	13650722	45
chr1	13651539	13651576	37
chr1	13675927	13675975	48
chr1	13919614	13919689	75
chr1	13978179	13978211	32
chr1	13984516	13984546	30
chr1	14083998	14084036	38
chr1	14086703	14086733	30
chr1	14087645	14087683	38
chr1	14178653	14178690	37
chr1	14316756	14316791	35
chr1	14317217	14317255	38
chr1	14354791	14354851	60
chr1	14412711	14412744	33
chr1	14467252	14467317	65
chr1	15093279	15093310	31
chr1	15259499	15259541	42
chr1	15274795	15274828	33
chr1	15486549	15486579	30
chr1	15511898	15511941	43
chr1	15515649	15515730	81
chr1	15859086	15859124	38
chr1	15863998	15864044	46
chr1	15965202	15965234	32
chr1	16195531	16195629	98
chr1	16289390	16289428	38
chr1	16357111	16357144	33
chr1	16861924	16861986	62
chr1	16889716	16889750	34
chr1	16918152	16918183	31
chr1	17455845	17455911	66
chr1	17458991	17459040	49
chr1	17800976	17801039	63
chr1	17804004	17804035	31
chr1	17804094	17804124	30
chr1	17809984	17810065	81
chr1	18518746	18518907	161
chr1	18521151	18521187	36
chr1	18758157	18758189	32
chr1	19023893	19023941	48
chr1	19608761	19608803	42
chr1	19668748	19668784	36
chr1	19863262	19863375	113
chr1	19863998	19864036	38
chr1	19871452	19871482	30
chr1	19900132	19900165	33
chr1	20136120	20136155	35
chr1	20238900	20238954	54
chr1	20344515	20344560	45
chr1	20420978	20421012	34
chr1	20544830	20544879	49
chr1	20545891	20545961	70
chr1	20753368	20753411	43
chr1	20761694	20761737	43
chr1	20801425	20801480	55
chr1	20866259	20866291	32
chr1	21156423	21156460	37
chr1	21164940	21164971	31
chr1	21198136	21198166	30
chr1	21216129	21216229	100
chr1	21366297	21366375	78
chr1	21451267	21451362	95
chr1	21452136	21452226	90
chr1	21772130	21772171	41
chr1	21817641	21817758	117
chr1	22066694	22066727	33
chr1	22199420	22199479	59
chr1	22214093	22214124	31
chr1	22346137	22346197	60
chr1	22354248	22354290	42
chr1	22367620	22367657	37
chr1	22435786	22435838	52
chr1	22464904	22464935	31
chr1	22466814	22466856	42
chr1	22468159	22468233	74
chr1	22558422	22558459	37
chr1	22632066	22632098	32
chr1	22688315	22688358	43
chr1	22949938	22950024	86
chr1	22951373	22951474	101
chr1	22957988	22958055	67
chr1	23018083	23018117	34
chr1	23023127	23023161	34
chr1	23235536	23235606	70
chr1	23475450	23475482	32
chr1	23493827	23493859	32
chr1	23765857	23765887	30
chr1	23784486	23784535	49
chr1	23827694	23827736	42
chr1	23920839	23920873	34
chr1	23998163	23998238	75
chr1	24165552	24165585	33
chr1	24397015	24397046	31
chr1	24397706	24397742	36
chr1	24398869	24398904	35
chr1	24404943	24405001	58
chr1	24406026	24406071	45
chr1	24462394	24462452	58
chr1	24520373	24520406	33
chr1	24521230	24521260	30
chr1	24564885	24564915	30
chr1	24569949	24570087	138
chr1	24615524	24615572	48
chr1	24629007	24629088	81
chr1	24633273	24633319	46
chr1	24760980	24761035	55
chr1	24787489	24787544	55
chr1	24788405	24788437	32
chr1	24847241	24847274	33
chr1	25079424	25079456	32
chr1	25094425	25094456	31
chr1	25151313	25151352	39
chr1	25154778	25154816	38
chr1	25160514	25160586	72
chr1	25164651	25164710	59
chr1	25164810	25164860	50
chr1	25234775	25234807	32
chr1	25235013	25235105	92
chr1	25257218	25257266	48
chr1	25275976	25276008	32
chr1	25296162	25296210	48
chr1	25314341	25314380	39
chr1	25378030	25378069	39
chr1	25425519	25425549	30
chr1	25440047	25440132	85
chr1	25612305	25612338	33
chr1	25627603	25627661	58
chr1	25637765	25637943	178
chr1	25718704	25718998	294
chr1	25721493	25721559	66
chr1	25840464	25840494	30
chr1	25849236	25849285	49
chr1	25886909	25886940	31
chr1	25924463	25924496	33
chr1	26068886	26068925	39
chr1	26090853	26090904	51
chr1	26153325	26153358	33
chr1	26237249	26237312	63
chr1	26376385	26376446	61
chr1	26380787	26380827	40
chr1	26397888	26397929	41
chr1	26399096	26399138	42
chr1	26401868	26401901	33
chr1	26518593	26518640	47
chr1	26528582	26528625	43
chr1	26598856	26598887	31
chr1	26616268	26616302	34
chr1	26648650	26648715	65
chr1	26653691	26653723	32
chr1	26661276	26661312	36
chr1	26662755	26662807	52
chr1	26664721	26664767	46
chr1	26664902	26664947	45
chr1	26665009	26665091	82
chr1	26805384	26805464	80
chr1	26811543	26811606	63
chr1	26860360	26860419	59
chr1	26927957	26927994	37
chr1	26965146	26965178	32
chr1	27228640	27228690	50
chr1	27261726	27261767	41
chr1	27265350	27265413	63
chr1	27277734	27277783	49
chr1	27279481	27279531	50
chr1	27433975	27434047	72
chr1	27462329	27462399	70
chr1	27466330	27466365	35
chr1	27492805	27492835	30
chr1	27494548	27494590	42
chr1	27656977	27657038	61
chr1	27738950	27738982	32
chr1	27747285	27747315	30
chr1	27763679	27763736	57
chr1	27776358	27776388	30
chr1	27803275	27803325	50
chr1	27805959	27806086	127
chr1	27825083	27825145	62
chr1	27918515	27918546	31
chr1	27919478	27919511	33
chr1	27932398	27932428	30
chr1	28023715	28023767	52
chr1	28103671	28103707	36
chr1	28157500	28157535	35
chr1	28157582	28157649	67
chr1	28169487	28169544	57
chr1	28413751	28413800	49
chr1	28417792	28417836	44
chr1	28707422	28707470	48
chr1	28707732	28707789	57
chr1	28780217	28780334	117
chr1	28820937	28820985	48
chr1	28849804	28849861	57
chr1	28905624	28905665	41
chr1	28929135	28929166	31
chr1	29006936	29006973	37
chr1	29007291	29007345	54
chr1	29021997	29022041	44
chr1	29022348	29022439	91
chr1	29173079	29173115	36
chr1	29185715	29185769	54
chr1	29262905	29262960	55
chr1	29296264	29296297	33
chr1	29339943	29339974	31
chr1	29494599	29494657	58
chr1	29494810	29494854	44
chr1	29509322	29509366	44
chr1	29535882	29535945	63
chr1	29588131	29588168	37
chr1	29618876	29619121	245
chr1	29673337	29673369	32
chr1	29692379	29692428	49
chr1	29979195	29979231	36
chr1	29980371	29980441	70
chr1	30020804	30020855	51
chr1	30210974	30211049	75
chr1	30352686	30352741	55
chr1	30389156	30389203	47
chr1	30643521	30643555	34
chr1	30645862	30645913	51
chr1	30938977	30939021	44
chr1	31145912	31146043	131
chr1	31212291	31212329	38
chr1	31276585	31276710	125
chr1	31290180	31290222	42
chr1	31303691	31303721	30
chr1	31349321	31349362	41
chr1	31805944	31805995	51
chr1	31806007	31806120	113
chr1	31808732	31808795	63
chr1	31808856	31808914	58
chr1	31853701	31853739	38
chr1	31873108	31873142	34
chr1	31994099	31994141	42
chr1	32026156	32026186	30
chr1	32081901	32081931	30
chr1	32082353	32082427	74
chr1	32098871	32098917	46
chr1	32119465	32119510	45
chr1	32280854	32280888	34
chr1	32300600	32300714	114
chr1	32307778	32307833	55
chr1	32313396	32313590	194
chr1	32385762	32385795	33
chr1	32397728	32397808	80
chr1	32504047	32504094	47
chr1	32505397	32505435	38
chr1	32512557	32512624	67
chr1	32526518	32526565	47
chr1	32541506	32541598	92
chr1	32543384	32543443	59
chr1	32559720	32560051	331
chr1	32579752	32579796	44
chr1	32688440	32688482	42
chr1	32699694	32699749	55
chr1	32834295	32834361	66
chr1	32837868	32838056	188
chr1	32846468	32846514	46
chr1	32846542	32846591	49
chr1	32923159	32923294	135
chr1	32966518	32966561	43
chr1	33027906	33027936	30
chr1	33050518	33050564	46
chr1	33111352	33111384	32
chr1	33186491	33186524	33
chr1	33408247	33408316	69
chr1	33506588	33506665	77
chr1	33506696	33506756	60
chr1	33664956	33664986	30
chr1	33665112	33665153	41
chr1	34144823	34144873	50
chr1	34243448	34243493	45
chr1	34290889	34290972	83
chr1	34291097	34291159	62
chr1	34300131	34300169	38
chr1	34504016	34504056	40
chr1	34511636	34511671	35
chr1	34514405	34514460	55
chr1	34535940	34535973	33
chr1	34541690	34541728	38
chr1	34548788	34548823	35
chr1	34548859	34548897	38
chr1	34582279	34582339	60
chr1	34669754	34669809	55
chr1	34821262	34821307	45
chr1	34823099	34823169	70
chr1	34823570	34823600	30
chr1	34893402	34893803	401
chr1	34942932	34942982	50
chr1	34970217	34970379	162
chr1	34970560	34970636	76
chr1	34994782	34994815	33
chr1	34996997	34997028	31
chr1	35025705	35025735	30
chr1	35035282	35035350	68
chr1	35049081	35049151	70
chr1	35084655	35084693	38
chr1	35243884	35243919	35
chr1	35263461	35263515	54
chr1	35277943	35277982	39
chr1	35286259	35286295	36
chr1	35330712	35330757	45
chr1	35330990	35331022	32
chr1	35332253	35332290	37
chr1	35340973	35341029	56
chr1	35400895	35400927	32
chr1	35402795	35402836	41
chr1	35485567	35485625	58
chr1	35487806	35487848	42
chr1	35488015	35488045	30
chr1	35488208	35488243	35
chr1	35513091	35513132	41
chr1	35546899	35546949	50
chr1	35581041	35581082	41
chr1	35583218	35583254	36
chr1	35634710	35634743	33
chr1	35782454	35782484	30
chr1	35783210	35783269	59
chr1	35801434	35801483	49
chr1	35814763	35814794	31
chr1	35845811	35845859	48
chr1	35846228	35846265	37
chr1	35942464	35942521	57
chr1	35944425	35944542	117
chr1	35987710	35987747	37
chr1	36227765	36227846	81
chr1	36399209	36399268	59
chr1	36399383	36399413	30
chr1	36505290	36505422	132
chr1	36549910	36549972	62
chr1	36551016	36551055	39
chr1	36552050	36552085	35
chr1	36569905	36569938	33
chr1	36685746	36685780	34
chr1	36748863	36748916	53
chr1	37163560	37163594	34
chr1	37184653	37184687	34
chr1	37184913	37184954	41
chr1	37198285	37198328	43
chr1	37220790	37220826	36
chr1	37232617	37232649	32
chr1	37332200	37332242	42
chr1	37737647	37737774	127
chr1	37747083	37747118	35
chr1	37747199	37747243	44
chr1	37748572	37748613	41
chr1	37877887	37877918	31
chr1	38306826	38306877	51
chr1	38307279	38307311	32
chr1	38311499	38311606	107
chr1	38391749	38391805	56
chr1	38413689	38413998	309
chr1	38414196	38414238	42
chr1	38437992	38438023	31
chr1	38665376	38665469	93
chr1	38691447	38691533	86
chr1	38691638	38691683	45
chr1	38706286	38706344	58
chr1	38796155	38796186	31
chr1	38935234	38935299	65
chr1	38935448	38935502	54
chr1	39038501	39038531	30
chr1	39043551	39043597	46
chr1	39183346	39183382	36
chr1	39246805	39246900	95
chr1	39273917	39273954	37
chr1	39306016	39306049	33
chr1	39363005	39363083	78
chr1	39363175	39363265	90
chr1	39618865	39618903	38
chr1	39725051	39725113	62
chr1	39863083	39863117	34
chr1	39872925	39872988	63
chr1	39873343	39873433	90
chr1	39907621	39907666	45
chr1	39907695	39907734	39
chr1	40016876	40016906	30
chr1	40021633	40021764	131
chr1	40024074	40024127	53
chr1	40028780	40028852	72
chr1	40087124	40087170	46
chr1	40183943	40183984	41
chr1	40261594	40261627	33
chr1	40279144	40279209	65
chr1	40322162	40322250	88
chr1	40371591	40371634	43
chr1	40418210	40418253	43
chr1	40445151	40445195	44
chr1	40501805	40501842	37
chr1	40513375	40513438	63
chr1	40534578	40534616	38
chr1	40535499	40535533	34
chr1	40687084	40687133	49
chr1	40702805	40702836	31
chr1	40873624	40873656	32
chr1	40934978	40935032	54
chr1	40955307	40955338	31
chr1	40963889	40963919	30
chr1	41068122	41068155	33
chr1	41078178	41078239	61
chr1	41087310	41087396	86
chr1	41087522	41087591	69
chr1	41087628	41087784	156
chr1	41093711	41093749	38
chr1	41115288	41115325	37
chr1	41116010	41116047	37
chr1	41135058	41135121	63
chr1	41138740	41138792	52
chr1	41229959	41230008	49
chr1	41310561	41310602	41
chr1	41310757	41310789	32
chr1	41461486	41461537	51
chr1	41602341	41602482	141
chr1	41931454	41931559	105
chr1	42019594	42019631	37
chr1	42057949	42057980	31
chr1	42073703	42073777	74
chr1	42126421	42126473	52
chr1	42200237	42200294	57
chr1	42267283	42267316	33
chr1	42268079	42268144	65
chr1	42268338	42268372	34
chr1	42269597	42269629	32
chr1	42291339	42291377	38
chr1	42354416	42354472	56
chr1	42355233	42355267	34
chr1	42400582	42400617	35
chr1	42446812	42446858	46
chr1	42478941	42478983	42
chr1	42486857	42486912	55
chr1	42548896	42548937	41
chr1	42549279	42549338	59
chr1	42565298	42565369	71
chr1	42574234	42574277	43
chr1	42652530	42652639	109
chr1	42652884	42652971	87
chr1	42721309	42721344	35
chr1	43202250	43202314	64
chr1	43252671	43252708	37
chr1	43252811	43252947	136
chr1	43343451	43343486	35
chr1	43344739	43344781	42
chr1	43474664	43474714	50
chr1	43493708	43493748	40
chr1	43511986	43512017	31
chr1	43516943	43517020	77
chr1	43643008	43643039	31
chr1	43643291	43643330	39
chr1	43733740	43733785	45
chr1	43742735	43742777	42
chr1	43807713	43807786	73
chr1	43807808	43807838	30
chr1	43825927	43825986	59
chr1	43828237	43828271	34
chr1	43846096	43846142	46
chr1	43846286	43846335	49
chr1	43917378	43917416	38
chr1	44050153	44050208	55
chr1	44086774	44086855	81
chr1	44086981	44087016	35
chr1	44135366	44135410	44
chr1	44277994	44278048	54
chr1	44278905	44278956	51
chr1	44279121	44279154	33
chr1	44351026	44351063	37
chr1	44387626	44387658	32
chr1	44387753	44387787	34
chr1	44387907	44387979	72
chr1	44397370	44397415	45
chr1	44432738	44432789	51
chr1	44439100	44439138	38
chr1	44439395	44439430	35
chr1	44445189	44445225	36
chr1	44449411	44449469	58
chr1	44451395	44451428	33
chr1	44453038	44453098	60
chr1	44492241	44492278	37
chr1	44499779	44499810	31
chr1	44528940	44529016	76
chr1	44676592	44676625	33
chr1	44677367	44677422	55
chr1	44685223	44685259	36
chr1	44687478	44687508	30
chr1	44711861	44711962	101
chr1	44733782	44733816	34
chr1	44870508	44870586	78
chr1	44871092	44871245	153
chr1	44932716	44932824	108
chr1	44932949	44933004	55
chr1	44933168	44933229	61
chr1	44935280	44935358	78
chr1	44953343	44953450	107
chr1	44966033	44966121	88
chr1	44980097	44980143	46
chr1	45024549	45024594	45
chr1	45025458	45025583	125
chr1	45123161	45123214	53
chr1	45143878	45143975	97
chr1	45143988	45144034	46
chr1	45145147	45145189	42
chr1	45145213	45145383	170
chr1	45145417	45145454	37
chr1	45150417	45150475	58
chr1	45156474	45156512	38
chr1	45187749	45187814	65
chr1	45211497	45211550	53
chr1	45260535	45260593	58
chr1	45266894	45266935	41
chr1	45293716	45293807	91
chr1	45375150	45375193	43
chr1	45387101	45387142	41
chr1	45390003	45390034	31
chr1	45391477	45391533	56
chr1	45394641	45394698	57
chr1	45395906	45395964	58
chr1	45445915	45445963	48
chr1	45446896	45446958	62
chr1	45665271	45665363	92
chr1	45704605	45704646	41
chr1	45721246	45721371	125
chr1	45783365	45783413	48
chr1	45832764	45832800	36
chr1	45873648	45873686	38
chr1	45878700	45878744	44
chr1	45879733	45879831	98
chr1	45890681	45890730	49
chr1	45892655	45892708	53
chr1	45894521	45894551	30
chr1	45910727	45910759	32
chr1	45950451	45950490	39
chr1	45951915	45951964	49
chr1	45995346	45995415	69
chr1	46068146	46068184	38
chr1	46082247	46082281	34
chr1	46093083	46093120	37
chr1	46100049	46100093	44
chr1	46108770	46108815	45
chr1	46150566	46150609	43
chr1	46151808	46151843	35
chr1	46227839	46227886	47
chr1	46351488	46351543	55
chr1	46358703	46358767	64
chr1	46382464	46382555	91
chr1	46661543	46661585	42
chr1	46661612	46661659	47
chr1	46662282	46662320	38
chr1	46662360	46662403	43
chr1	46740479	46740511	32
chr1	46741441	46741484	43
chr1	47044783	47044828	45
chr1	47249024	47249061	37
chr1	47257965	47258112	147
chr1	47268058	47268103	45
chr1	47306191	47306223	32
chr1	47499569	47499648	79
chr1	47607361	47607402	41
chr1	47610718	47610752	34
chr1	47610787	47610819	32
chr1	47610994	47611047	53
chr1	47612975	47613017	42
chr1	47674482	47674515	33
chr1	47744186	47744218	32
chr1	47863064	47863116	52
chr1	48416538	48416605	67
chr1	48446667	48446718	51
chr1	48449404	48449446	42
chr1	48473934	48473968	34
chr1	48474094	48474168	74
chr1	48481009	48481094	85
chr1	48481627	48481670	43
chr1	48481781	48481912	131
chr1	48593917	48593951	34
chr1	48705183	48705219	36
chr1	48706581	48706615	34
chr1	48862939	48862978	39
chr1	48900862	48900894	32
chr1	49054770	49054831	61
chr1	49128129	49128210	81
chr1	49281325	49281356	31
chr1	49311671	49311718	47
chr1	49377949	49377986	37
chr1	49520471	49520520	49
chr1	49590874	49590908	34
chr1	49614364	49614402	38
chr1	49622306	49622344	38
chr1	49629346	49629377	31
chr1	49780917	49780958	41
chr1	49966395	49966431	36
chr1	49997793	49998316	523
chr1	50030219	50030406	187
chr1	50210451	50210489	38
chr1	50217063	50217095	32
chr1	50327091	50327141	50
chr1	50354025	50354064	39
chr1	50497020	50497079	59
chr1	50499363	50499438	75
chr1	50503689	50503727	38
chr1	50552841	50552883	42
chr1	50627465	50627506	41
chr1	50745389	50745428	39
chr1	50784959	50784993	34
chr1	50806295	50806331	36
chr1	50840106	50840151	45
chr1	50848018	50848060	42
chr1	50848785	50848817	32
chr1	50877191	50877227	36
chr1	50904273	50904339	66
chr1	50917795	50917828	33
chr1	50986029	50986087	58
chr1	50996314	50996347	33
chr1	51000831	51000861	30
chr1	51004593	51004642	49
chr1	51010725	51010821	96
chr1	51011397	51011444	47
chr1	51013577	51013650	73
chr1	51038933	51039030	97
chr1	51102523	51102707	184
chr1	51102749	51102892	143
chr1	51107804	51107870	66
chr1	51115453	51115518	65
chr1	51126674	51126704	30
chr1	51142103	51142189	86
chr1	51142206	51142274	68
chr1	51208632	51208681	49
chr1	51209222	51209288	66
chr1	51224589	51224619	30
chr1	51333999	51334029	30
chr1	51384082	51384130	48
chr1	51531673	51531754	81
chr1	51532621	51532718	97
chr1	51537879	51537937	58
chr1	51540271	51540312	41
chr1	51544804	51544834	30
chr1	51545973	51546007	34
chr1	51614809	51614841	32
chr1	51639693	51639723	30
chr1	51647158	51647230	72
chr1	51647532	51647674	142
chr1	51654405	51654447	42
chr1	51658432	51658468	36
chr1	51659893	51659956	63
chr1	51660321	51660365	44
chr1	51712714	51712820	106
chr1	51712856	51712889	33
chr1	51829373	51829425	52
chr1	51833142	51833175	33
chr1	51863459	51863548	89
chr1	51865025	51865060	35
chr1	51865073	51865123	50
chr1	51866314	51866353	39
chr1	51866516	51866550	34
chr1	51882113	51882150	37
chr1	51890095	51890150	55
chr1	51890739	51890776	37
chr1	52063250	52063280	30
chr1	52068562	52068592	30
chr1	52137381	52137414	33
chr1	52137465	52137495	30
chr1	52151838	52151889	51
chr1	52153924	52153979	55
chr1	52193301	52193346	45
chr1	52194442	52194484	42
chr1	52270181	52270218	37
chr1	52372075	52372117	42
chr1	52483208	52483272	64
chr1	52498568	52498599	31
chr1	52501285	52501325	40
chr1	52501559	52501627	68
chr1	52502102	52502140	38
chr1	52536206	52536244	38
chr1	52536541	52536578	37
chr1	52540874	52540905	31
chr1	52547483	52547514	31
chr1	52562085	52562123	38
chr1	52563412	52563466	54
chr1	52575116	52575158	42
chr1	52579419	52579466	47
chr1	52596997	52597027	30
chr1	52600854	52600895	41
chr1	52627537	52627624	87
chr1	52630627	52630659	32
chr1	52648193	52648227	34
chr1	52652070	52652101	31
chr1	52657927	52657993	66
chr1	52715854	52715887	33
chr1	52720214	52720269	55
chr1	52722022	52722053	31
chr1	52733859	52733899	40
chr1	52746283	52746354	71
chr1	52778389	52778441	52
chr1	52846225	52846291	66
chr1	52853430	52853466	36
chr1	52928412	52928459	47
chr1	52937288	52937333	45
chr1	52956052	52956100	48
chr1	52963206	52963257	51
chr1	53019178	53019230	52
chr1	53150863	53150946	83
chr1	53156974	53157042	68
chr1	53203027	53203067	40
chr1	53208086	53208116	30
chr1	53356393	53356463	70
chr1	53357585	53357646	61
chr1	53565135	53565168	33
chr1	53565217	53565310	93
chr1	53762276	53762315	39
chr1	53839045	53839076	31
chr1	53847510	53847591	81
chr1	53847715	53847753	38
chr1	53847787	53847880	93
chr1	53849884	53849959	75
chr1	53849981	53850020	39
chr1	53876320	53876359	39
chr1	53926645	53926686	41
chr1	53940355	53940408	53
chr1	53943052	53943088	36
chr1	53973478	53973566	88
chr1	53983700	53983788	88
chr1	54072888	54072931	43
chr1	54271655	54271696	41
chr1	54426881	54426915	34
chr1	54442488	54442524	36
chr1	54521175	54521217	42
chr1	54539413	54539474	61
chr1	54646541	54646584	43
chr1	54658147	54658210	63
chr1	54725010	54725097	87
chr1	54725794	54725832	38
chr1	54726589	54726656	67
chr1	54726684	54726742	58
chr1	54829789	54829848	59
chr1	54955383	54955461	78
chr1	55117962	55117996	34
chr1	55183170	55183209	39
chr1	55184367	55184417	50
chr1	55220879	55220918	39
chr1	55268169	55268236	67
chr1	55451321	55451352	31
chr1	55594466	55594513	47
chr1	55596354	55596390	36
chr1	55614479	55614536	57
chr1	56086747	56086778	31
chr1	56588623	56588657	34
chr1	56727296	56727328	32
chr1	56728580	56728618	38
chr1	56746742	56746777	35
chr1	56763613	56763658	45
chr1	56770117	56770150	33
chr1	57172341	57172371	30
chr1	57479015	57479056	41
chr1	57505295	57505349	54
chr1	57774808	57774873	65
chr1	57775829	57775884	55
chr1	58182008	58182102	94
chr1	58268256	58268289	33
chr1	58275191	58275223	32
chr1	58459109	58459139	30
chr1	58544490	58544532	42
chr1	58915695	58915740	45
chr1	59061948	59061985	37
chr1	59145825	59145871	46
chr1	59146069	59146117	48
chr1	59167716	59167760	44
chr1	59467790	59467849	59
chr1	59532857	59532929	72
chr1	59540462	59540508	46
chr1	59859533	59859566	33
chr1	60021348	60021389	41
chr1	60302230	60302284	54
chr1	60447048	60447085	37
chr1	60521763	60521793	30
chr1	60735419	60735512	93
chr1	60821396	60821426	30
chr1	60828931	60828993	62
chr1	60838582	60838629	47
chr1	61034580	61034610	30
chr1	61036623	61036669	46
chr1	61518901	61518947	46
chr1	61567565	61567596	31
chr1	61597772	61597889	117
chr1	61629656	61629706	50
chr1	61632786	61632837	51
chr1	61674812	61674922	110
chr1	61696601	61696637	36
chr1	61799485	61799557	72
chr1	61857883	61857928	45
chr1	61880760	61880793	33
chr1	61883407	61883455	48
chr1	61904401	61904517	116
chr1	62200705	62200741	36
chr1	62239037	62239069	32
chr1	62330005	62330044	39
chr1	62373207	62373324	117
chr1	62373667	62373726	59
chr1	62410581	62410619	38
chr1	62432574	62432730	156
chr1	62502829	62502862	33
chr1	62516301	62516336	35
chr1	62525311	62525343	32
chr1	62549099	62549133	34
chr1	62589124	62589164	40
chr1	62616709	62616742	33
chr1	62660067	62660102	35
chr1	62660239	62660289	50
chr1	62678474	62678514	40
chr1	62679105	62679144	39
chr1	62738877	62738907	30
chr1	62748354	62748429	75
chr1	62782539	62782569	30
chr1	62798356	62798391	35
chr1	62847310	62847341	31
chr1	62852961	62853098	137
chr1	62853778	62853842	64
chr1	62888639	62888678	39
chr1	63235018	63235069	51
chr1	63271689	63271719	30
chr1	63311503	63311536	33
chr1	63335384	63335418	34
chr1	63336522	63336561	39
chr1	63372033	63372088	55
chr1	63375565	63375958	393
chr1	63376614	63376659	45
chr1	63378163	63378211	48
chr1	63398318	63398375	57
chr1	63484517	63484560	43
chr1	63498968	63499005	37
chr1	63500828	63500881	53
chr1	63541882	63541922	40
chr1	63581031	63581100	69
chr1	63588308	63588365	57
chr1	63765481	63765512	31
chr1	64058914	64059012	98
chr1	64237854	64237887	33
chr1	64249683	64249722	39
chr1	64380774	64380807	33
chr1	64394341	64394380	39
chr1	64700945	64700976	31
chr1	64764540	64764572	32
chr1	64783943	64784013	70
chr1	64796063	64796115	52
chr1	64797614	64797648	34
chr1	64999780	64999814	34
chr1	65013991	65014043	52
chr1	65017526	65017615	89
chr1	65024366	65024420	54
chr1	65121297	65121334	37
chr1	65133208	65133250	42
chr1	65134470	65134504	34
chr1	65136242	65136276	34
chr1	65136533	65136570	37
chr1	65138784	65138884	100
chr1	65138903	65138940	37
chr1	65143329	65143424	95
chr1	65214429	65214471	42
chr1	65236941	65237244	303
chr1	65242580	65242612	32
chr1	65251387	65251529	142
chr1	65251594	65251680	86
chr1	65529779	65529873	94
chr1	65531648	65531699	51
chr1	65536647	65536689	42
chr1	65583346	65583401	55
chr1	65589407	65589469	62
chr1	65766529	65766584	55
chr1	65768680	65768720	40
chr1	65852101	65852157	56
chr1	65946418	65946482	64
chr1	66098960	66099005	45
chr1	66849999	66850030	31
chr1	66873019	66873093	74
chr1	66893677	66893708	31
chr1	66920938	66920985	47
chr1	67026084	67026166	82
chr1	67028241	67028297	56
chr1	67028582	67028614	32
chr1	67066447	67066536	89
chr1	67075469	67075527	58
chr1	67444249	67444283	34
chr1	67476952	67476986	34
chr1	67654991	67655070	79
chr1	67680429	67680468	39
chr1	67893815	67893874	59
chr1	67933376	67933497	121
chr1	68010392	68010437	45
chr1	68021605	68021639	34
chr1	68189995	68190053	58
chr1	68315332	68315364	32
chr1	68371687	68371729	42
chr1	68371778	68371822	44
chr1	68401407	68401470	63
chr1	68414202	68414280	78
chr1	68415891	68415922	31
chr1	68421790	68421836	46
chr1	68559587	68559642	55
chr1	68560347	68560387	40
chr1	68564069	68564104	35
chr1	68617388	68617428	40
chr1	68658320	68658376	56
chr1	68659054	68659196	142
chr1	68673955	68673993	38
chr1	68940735	68940769	34
chr1	69063363	69063404	41
chr1	69174039	69174174	135
chr1	69174229	69174330	101
chr1	69187101	69187131	30
chr1	69442899	69442931	32
chr1	69477943	69477992	49
chr1	69533940	69534039	99
chr1	69542703	69542768	65
chr1	70170556	70170680	124
chr1	70311626	70311703	77
chr1	70330140	70330184	44
chr1	70410170	70410206	36
chr1	70410273	70410306	33
chr1	70410336	70410367	31
chr1	70532769	70532807	38
chr1	71086757	71086788	31
chr1	71140831	71140866	35
chr1	71141684	71141718	34
chr1	71233818	71233883	65
chr1	71250722	71250766	44
chr1	71250806	71250841	35
chr1	71285128	71285170	42
chr1	71308580	71308610	30
chr1	71333979	71334020	41
chr1	71446506	71446541	35
chr1	71520198	71520243	45
chr1	71663463	71663510	47
chr1	72340279	72340335	56
chr1	72851833	72851863	30
chr1	73492534	73492571	37
chr1	73571550	73571587	37
chr1	73571830	73571887	57
chr1	73855473	73855515	42
chr1	74032108	74032187	79
chr1	74032402	74032442	40
chr1	74113221	74113253	32
chr1	74231919	74231959	40
chr1	74786656	74786695	39
chr1	74810242	74810284	42
chr1	74859887	74859917	30
chr1	75001727	75001769	42
chr1	75082344	75082378	34
chr1	75247195	75247238	43
chr1	75399402	75399434	32
chr1	75438810	75438844	34
chr1	75511283	75511315	32
chr1	75571214	75571267	53
chr1	75581276	75581309	33
chr1	75637281	75637342	61
chr1	75748383	75748416	33
chr1	75752335	75752374	39
chr1	75801226	75801263	37
chr1	75802400	75802446	46
chr1	75865358	75865398	40
chr1	75965921	75965967	46
chr1	76103462	76103502	40
chr1	76129090	76129152	62
chr1	76184218	76184249	31
chr1	76194747	76194809	62
chr1	76194864	76194919	55
chr1	76195033	76195085	52
chr1	76195445	76195480	35
chr1	76399897	76399945	48
chr1	76400377	76400439	62
chr1	76445933	76445978	45
chr1	76821954	76821986	32
chr1	77131290	77131340	50
chr1	77234149	77234187	38
chr1	77310129	77310166	37
chr1	77330610	77330717	107
chr1	77333916	77333957	41
chr1	77338530	77338561	31
chr1	77597205	77597247	42
chr1	77654483	77654612	129
chr1	77797257	77797325	68
chr1	77853151	77853192	41
chr1	77882502	77882537	35
chr1	77883605	77883646	41
chr1	77894327	77894358	31
chr1	77932441	77932472	31
chr1	77934469	77934511	42
chr1	77987705	77987744	39
chr1	77999786	77999832	46
chr1	78001469	78001508	39
chr1	78027490	78027532	42
chr1	78122768	78122816	48
chr1	78168827	78168869	42
chr1	78173155	78173187	32
chr1	78175739	78175769	30
chr1	78325892	78325929	37
chr1	78400169	78400252	83
chr1	78433379	78433425	46
chr1	78542533	78542563	30
chr1	78866326	78866371	45
chr1	78903534	78903571	37
chr1	79134425	79134460	35
chr1	79311852	79311888	36
chr1	79633667	79633706	39
chr1	79633799	79633838	39
chr1	79634344	79634382	38
chr1	80060657	80060700	43
chr1	80188005	80188040	35
chr1	80549525	80549559	34
chr1	81118283	81118315	32
chr1	81118423	81118468	45
chr1	81322510	81322565	55
chr1	81609936	81610003	67
chr1	81610595	81610632	37
chr1	81751331	81751366	35
chr1	81770827	81770859	32
chr1	82109093	82109134	41
chr1	82112325	82112361	36
chr1	82310146	82310177	31
chr1	82366877	82366914	37
chr1	82428560	82428596	36
chr1	82506265	82506297	32
chr1	82736102	82736171	69
chr1	83090945	83090977	32
chr1	83127275	83127316	41
chr1	83210458	83210488	30
chr1	83232555	83232589	34
chr1	83394597	83394646	49
chr1	83495209	83495416	207
chr1	83652688	83652730	42
chr1	83677147	83677188	41
chr1	83874219	83874275	56
chr1	83875697	83875737	40
chr1	83876857	83876896	39
chr1	83958609	83958659	50
chr1	84088970	84089015	45
chr1	84102892	84102922	30
chr1	84131448	84131480	32
chr1	84132327	84132414	87
chr1	84133378	84133471	93
chr1	84157244	84157284	40
chr1	84157909	84157958	49
chr1	84159386	84159428	42
chr1	84159880	84159928	48
chr1	84162013	84162047	34
chr1	84243871	84243908	37
chr1	84311861	84311892	31
chr1	84458064	84458097	33
chr1	84485831	84485906	75
chr1	84517368	84517405	37
chr1	84541537	84541579	42
chr1	84575458	84575507	49
chr1	84638106	84638150	44
chr1	84653984	84654015	31
chr1	84708835	84708964	129
chr1	84736304	84736354	50
chr1	84902156	84902202	46
chr1	85074837	85074870	33
chr1	85113222	85113304	82
chr1	85147637	85147692	55
chr1	85171109	85171178	69
chr1	85192645	85192682	37
chr1	85222978	85223014	36
chr1	85290642	85290672	30
chr1	85355627	85355669	42
chr1	85421676	85421706	30
chr1	85421970	85422021	51
chr1	85422252	85422296	44
chr1	85422501	85422554	53
chr1	85563539	85563600	61
chr1	85631408	85631468	60
chr1	85703548	85703582	34
chr1	85741321	85741391	70
chr1	85747781	85747824	43
chr1	85777735	85777773	38
chr1	85790564	85790659	95
chr1	85791505	85791547	42
chr1	85801913	85801945	32
chr1	85802997	85803072	75
chr1	85804011	85804046	35
chr1	85805337	85805392	55
chr1	85834924	85834960	36
chr1	86097166	86097223	57
chr1	86131195	86131236	41
chr1	86142047	86142081	34
chr1	86251445	86251477	32
chr1	86252456	86252486	30
chr1	86284758	86284810	52
chr1	86285233	86285280	47
chr1	86329990	86330037	47
chr1	86401982	86402047	65
chr1	86463635	86463726	91
chr1	86464828	86464894	66
chr1	86539643	86539682	39
chr1	86739446	86739498	52
chr1	86831975	86832006	31
chr1	86832339	86832376	37
chr1	87047067	87047100	33
chr1	87058624	87058655	31
chr1	87140601	87140635	34
chr1	87627636	87627667	31
chr1	87628974	87629066	92
chr1	87632111	87632150	39
chr1	87808877	87808916	39
chr1	87809709	87809752	43
chr1	88146426	88146459	33
chr1	88482169	88482222	53
chr1	88611316	88611352	36
chr1	88654300	88654332	32
chr1	88701956	88702025	69
chr1	88766306	88766385	79
chr1	88789779	88789813	34
chr1	88815713	88815757	44
chr1	89019179	89019216	37
chr1	89760305	89760336	31
chr1	89956338	89956374	36
chr1	90237686	90237755	69
chr1	90366449	90366479	30
chr1	90379622	90379662	40
chr1	90679490	90679524	34
chr1	90788036	90788081	45
chr1	90803584	90803628	44
chr1	90804805	90804943	138
chr1	90817113	90817143	30
chr1	90962078	90962112	34
chr1	91094117	91094210	93
chr1	91115580	91115612	32
chr1	91337310	91337355	45
chr1	91337369	91337468	99
chr1	91402075	91402132	57
chr1	91438404	91438436	32
chr1	91499215	91499272	57
chr1	91676519	91676576	57
chr1	91839836	91839884	48
chr1	91840544	91840584	40
chr1	91840628	91840664	36
chr1	91854689	91854725	36
chr1	91958583	91958686	103
chr1	91972851	91972907	56
chr1	92010070	92010105	35
chr1	92024546	92024606	60
chr1	92051529	92051565	36
chr1	92054661	92054761	100
chr1	92054767	92054799	32
chr1	92069359	92069391	32
chr1	92073473	92073517	44
chr1	92121217	92121283	66
chr1	92121346	92121382	36
chr1	92121501	92121579	78
chr1	92136996	92137031	35
chr1	92251086	92251200	114
chr1	92277064	92277116	52
chr1	92305468	92305502	34
chr1	92305574	92305617	43
chr1	92305696	92305732	36
chr1	92331992	92332022	30
chr1	92449806	92449836	30
chr1	92455115	92455219	104
chr1	92521705	92521762	57
chr1	92561015	92561052	37
chr1	92644763	92644811	48
chr1	92688305	92688398	93
chr1	92744509	92744568	59
chr1	92782667	92782700	33
chr1	92848782	92848821	39
chr1	92861663	92861713	50
chr1	92886627	92886664	37
chr1	92926182	92926286	104
chr1	92944480	92944519	39
chr1	92948117	92948607	490
chr1	92951769	92951805	36
chr1	92952817	92952867	50
chr1	92963690	92963722	32
chr1	92967588	92967666	78
chr1	92988895	92988950	55
chr1	93075079	93075140	61
chr1	93075375	93075420	45
chr1	93197421	93197461	40
chr1	93241410	93241442	32
chr1	93244478	93244535	57
chr1	93258245	93258281	36
chr1	93272658	93272759	101
chr1	93351919	93351955	36
chr1	93385538	93385619	81
chr1	93438342	93438381	39
chr1	93472041	93472073	32
chr1	93852020	93852050	30
chr1	94196005	94196053	48
chr1	94198858	94198892	34
chr1	94244559	94244605	46
chr1	94297292	94297342	50
chr1	94660338	94660377	39
chr1	94748885	94748920	35
chr1	94970669	94970702	33
chr1	95044838	95044888	50
chr1	95108784	95108838	54
chr1	95153242	95153299	57
chr1	95228625	95228661	36
chr1	95255321	95255362	41
chr1	95280926	95280963	37
chr1	95291568	95291608	40
chr1	95298479	95298570	91
chr1	95390184	95390228	44
chr1	95439496	95439536	40
chr1	95883314	95883353	39
chr1	96201503	96201540	37
chr1	96311148	96311211	63
chr1	96706946	96706980	34
chr1	96719266	96719318	52
chr1	96874395	96874442	47
chr1	96874591	96874648	57
chr1	96941608	96941643	35
chr1	96994058	96994092	34
chr1	97509351	97509404	53
chr1	97607007	97607047	40
chr1	98089334	98089366	32
chr1	98151073	98151109	36
chr1	98755761	98755818	57
chr1	98994857	98995139	282
chr1	99023355	99023507	152
chr1	99079762	99079825	63
chr1	99080044	99080081	37
chr1	99655345	99655380	35
chr1	99720404	99720450	46
chr1	99791923	99791972	49
chr1	99868152	99868209	57
chr1	99886021	99886051	30
chr1	99992203	99992249	46
chr1	99994553	99994587	34
chr1	100008936	100008982	46
chr1	100116225	100116266	41
chr1	100227505	100227568	63
chr1	100252100	100252141	41
chr1	100262290	100262384	94
chr1	100262495	100262525	30
chr1	100310332	100310381	49
chr1	100310995	100311045	50
chr1	100335805	100335862	57
chr1	100433253	100433290	37
chr1	100526767	100526822	55
chr1	100905729	100905760	31
chr1	100968012	100968046	34
chr1	100985977	100986081	104
chr1	100994335	100994372	37
chr1	101223442	101223493	51
chr1	101267310	101267381	71
chr1	101274320	101274370	50
chr1	101613362	101613402	40
chr1	101615449	101615501	52
chr1	101615782	101615838	56
chr1	101616836	101616873	37
chr1	101622422	101622464	42
chr1	101679347	101679399	52
chr1	102039186	102039270	84
chr1	102657595	102657629	34
chr1	103277307	103277344	37
chr1	103521325	103521366	41
chr1	103523458	103523495	37
chr1	104163738	104163802	64
chr1	104750802	104750833	31
chr1	105328195	105328231	36
chr1	105876958	105876990	32
chr1	106008991	106009024	33
chr1	106217347	106217378	31
chr1	106246421	106246467	46
chr1	106526111	106526160	49
chr1	106977215	106977298	83
chr1	107349751	107349821	70
chr1	107350262	107350315	53
chr1	107369419	107369483	64
chr1	108061929	108061973	44
chr1	108066725	108066761	36
chr1	108104950	108104992	42
chr1	108168082	108168119	37
chr1	108248446	108248576	130
chr1	108481668	108481777	109
chr1	108481917	108481977	60
chr1	108506399	108506439	40
chr1	108506507	108506558	51
chr1	108507220	108507294	74
chr1	108532375	108532405	30
chr1	108551415	108551450	35
chr1	108555405	108555435	30
chr1	108593324	108593354	30
chr1	108600322	108600353	31
chr1	108684440	108684627	187
chr1	108689227	108689268	41
chr1	108710483	108710531	48
chr1	108804391	108804467	76
chr1	108910874	108910919	45
chr1	108915870	108915908	38
chr1	108928180	108928240	60
chr1	108973157	108973215	58
chr1	108976469	108976499	30
chr1	108978623	108978666	43
chr1	108993970	108994013	43
chr1	109036172	109036212	40
chr1	109060063	109060096	33
chr1	109220515	109220559	44
chr1	109332071	109332103	32
chr1	109332128	109332285	157
chr1	109405335	109405367	32
chr1	109431524	109431577	53
chr1	109438792	109438825	33
chr1	109650448	109650496	48
chr1	109841687	109841719	32
chr1	109937319	109937386	67
chr1	109963767	109963799	32
chr1	109963955	109963994	39
chr1	109964889	109964930	41
chr1	109971858	109971913	55
chr1	110335444	110335488	44
chr1	110540243	110540281	38
chr1	110622652	110622772	120
chr1	110625475	110625513	38
chr1	110626291	110626332	41
chr1	110755200	110755287	87
chr1	110764244	110764278	34
chr1	110790717	110790770	53
chr1	110801779	110801827	48
chr1	110972639	110972676	37
chr1	111217543	111217576	33
chr1	111286454	111286489	35
chr1	111305948	111306024	76
chr1	111465347	111465397	50
chr1	111468942	111468972	30
chr1	111522265	111522331	66
chr1	111522883	111522937	54
chr1	111657801	111657867	66
chr1	111677728	111677767	39
chr1	111741995	111742030	35
chr1	111791681	111791721	40
chr1	112194448	112194498	50
chr1	112195982	112196012	30
chr1	112274633	112274694	61
chr1	112274746	112274830	84
chr1	112279226	112279269	43
chr1	112350464	112350500	36
chr1	112364161	112364221	60
chr1	112381753	112381805	52
chr1	112423279	112423343	64
chr1	112434069	112434102	33
chr1	112471942	112471975	33
chr1	112566788	112566822	34
chr1	112567276	112567312	36
chr1	112606181	112606240	59
chr1	112638104	112638162	58
chr1	112737974	112738025	51
chr1	112859878	112859912	34
chr1	112933798	112933832	34
chr1	112933962	112934013	51
chr1	112939391	112939428	37
chr1	113017833	113017879	46
chr1	113064494	113064742	248
chr1	113065801	113065882	81
chr1	113187589	113187654	65
chr1	113297379	113297417	38
chr1	113329215	113329251	36
chr1	113447885	113447953	68
chr1	113503944	113503982	38
chr1	113520511	113520543	32
chr1	113556072	113556125	53
chr1	113567996	113568027	31
chr1	113733335	113733377	42
chr1	113789859	113789906	47
chr1	113798858	113798912	54
chr1	113807833	113807865	32
chr1	113830811	113830842	31
chr1	113884546	113884622	76
chr1	113924996	113925044	48
chr1	113925739	113925769	30
chr1	114009443	114009476	33
chr1	114325111	114325181	70
chr1	114326280	114326311	31
chr1	114479069	114479135	66
chr1	114496964	114496997	33
chr1	114540303	114540353	50
chr1	114547467	114547532	65
chr1	114590925	114590956	31
chr1	114591020	114591056	36
chr1	114645129	114645182	53
chr1	114645296	114645326	30
chr1	114722246	114722282	36
chr1	114765978	114766008	30
chr1	114766024	114766208	184
chr1	114818139	114818177	38
chr1	114822695	114822746	51
chr1	114824939	114825017	78
chr1	114896691	114896740	49
chr1	114930675	114930798	123
chr1	115093947	115093979	32
chr1	115094043	115094073	30
chr1	115126027	115126061	34
chr1	115162582	115162615	33
chr1	115163465	115163534	69
chr1	115163885	115163921	36
chr1	115206201	115206309	108
chr1	115249598	115249740	142
chr1	115251957	115251994	37
chr1	115259078	115259113	35
chr1	115345402	115345434	32
chr1	115422117	115422153	36
chr1	115530785	115530823	38
chr1	115603893	115603935	42
chr1	115604163	115604198	35
chr1	115735633	115735669	36
chr1	115971261	115971318	57
chr1	115996792	115996837	45
chr1	116005294	116005327	33
chr1	116044193	116044224	31
chr1	116144863	116144920	57
chr1	116228115	116228159	44
chr1	116700964	116701055	91
chr1	116779966	116780016	50
chr1	116845101	116845132	31
chr1	116992475	116992515	40
chr1	117247048	117247130	82
chr1	117306459	117306504	45
chr1	117351896	117351981	85
chr1	117359457	117359508	51
chr1	117380382	117380422	40
chr1	117382987	117383057	70
chr1	117384469	117384508	39
chr1	117391170	117391209	39
chr1	117396439	117396479	40
chr1	117400611	117400651	40
chr1	117417320	117417354	34
chr1	117423269	117423306	37
chr1	117437273	117437320	47
chr1	117468433	117468469	36
chr1	117548981	117549042	61
chr1	117714972	117715029	57
chr1	117730752	117730784	32
chr1	117736249	117736303	54
chr1	117808944	117808998	54
chr1	117838959	117839012	53
chr1	117841093	117841166	73
chr1	117904353	117904422	69
chr1	117905043	117905073	30
chr1	117915178	117915223	45
chr1	118062919	118062974	55
chr1	118065086	118065116	30
chr1	118267497	118267534	37
chr1	118358517	118358573	56
chr1	118358656	118358701	45
chr1	118359029	118359067	38
chr1	118359155	118359213	58
chr1	118361028	118361092	64
chr1	118450966	118451002	36
chr1	118478294	118478335	41
chr1	118480379	118480443	64
chr1	118532071	118532127	56
chr1	118582897	118582933	36
chr1	118663144	118663187	43
chr1	118685951	118685992	41
chr1	118687936	118687972	36
chr1	118744061	118744093	32
chr1	118788165	118788217	52
chr1	118956442	118956474	32
chr1	119065226	119065271	45
chr1	119823296	119823356	60
chr1	120185727	120185796	69
chr1	120186047	120186104	57
chr1	120202076	120202112	36
chr1	120206053	120206107	54
chr1	120206320	120206406	86
chr1	120565622	120565656	34
chr1	120691984	120692070	86
chr1	120692283	120692337	54
chr1	120693155	120693296	141
chr1	120888173	120888212	39
chr1	121064552	121064587	35
chr1	121125314	121125382	68
chr1	121491012	121491083	71
chr1	121589953	121590048	95
chr1	121590251	121590292	41
chr1	121590555	121590593	38
chr1	125114504	125114576	72
chr1	125137140	125137174	34
chr1	143696957	143696988	31
chr1	143789867	143789940	73
chr1	143834969	143835011	42
chr1	143836921	143836952	31
chr1	143851684	143851719	35
chr1	143852984	143853023	39
chr1	144375172	144375211	39
chr1	144382667	144382749	82
chr1	144382899	144382936	37
chr1	144449280	144449340	60
chr1	144583615	144583677	62
chr1	144583788	144583821	33
chr1	144591311	144591350	39
chr1	145100305	145100345	40
chr1	145129684	145129720	36
chr1	145137736	145137799	63
chr1	145172862	145172923	61
chr1	145243707	145243746	39
chr1	145251215	145251287	72
chr1	145495151	145495251	100
chr1	145497524	145497586	62
chr1	145720101	145720138	37
chr1	146005649	146005679	30
chr1	146024377	146024433	56
chr1	146281877	146281919	42
chr1	146285030	146285068	38
chr1	146288185	146288257	72
chr1	146323393	146323423	30
chr1	146353850	146353901	51
chr1	146353996	146354087	91
chr1	146562431	146562495	64
chr1	146563134	146563168	34
chr1	146563515	146563547	32
chr1	146569955	146570076	121
chr1	146570268	146570320	52
chr1	146570364	146570449	85
chr1	146626644	146626759	115
chr1	146657241	146657315	74
chr1	146660631	146660664	33
chr1	146928430	146928582	152
chr1	147049187	147049220	33
chr1	147149688	147149721	33
chr1	147221146	147221184	38
chr1	147352994	147353031	37
chr1	147366655	147366703	48
chr1	147381864	147381899	35
chr1	147442540	147442590	50
chr1	147481535	147481583	48
chr1	147531297	147531334	37
chr1	147746217	147746255	38
chr1	147781991	147782025	34
chr1	147880985	147881024	39
chr1	147882409	147882464	55
chr1	147882492	147882557	65
chr1	147922598	147922662	64
chr1	147941081	147941119	38
chr1	147961379	147961414	35
chr1	148421126	148421230	104
chr1	148484856	148484891	35
chr1	148492357	148492428	71
chr1	148689110	148689147	37
chr1	148732662	148732702	40
chr1	148738962	148739007	45
chr1	148774193	148774237	44
chr1	148797131	148797199	68
chr1	148797475	148797585	110
chr1	148812948	148812979	31
chr1	148813513	148813554	41
chr1	148945272	148945310	38
chr1	149091337	149091387	50
chr1	149302613	149302644	31
chr1	149312390	149312476	86
chr1	149312689	149312798	109
chr1	149332711	149332768	57
chr1	149333019	149333074	55
chr1	149574463	149574510	47
chr1	149574664	149574731	67
chr1	149731758	149731798	40
chr1	149743470	149743543	73
chr1	149745450	149745481	31
chr1	149871725	149871757	32
chr1	149895007	149895038	31
chr1	149895154	149895189	35
chr1	149897054	149897162	108
chr1	149898491	149898527	36
chr1	149898582	149898616	34
chr1	149951733	149951765	32
chr1	149951819	149951857	38
chr1	149970009	149970054	45
chr1	149970067	149970102	35
chr1	150038705	150038931	226
chr1	150039995	150040029	34
chr1	150040203	150040250	47
chr1	150040460	150040522	62
chr1	150041920	150042013	93
chr1	150056979	150057081	102
chr1	150073599	150073629	30
chr1	150095932	150095967	35
chr1	150096592	150096630	38
chr1	150124998	150125126	128
chr1	150138770	150138803	33
chr1	150140652	150140686	34
chr1	150203868	150203904	36
chr1	150206749	150206786	37
chr1	150247365	150247433	68
chr1	150306097	150306131	34
chr1	150316685	150316744	59
chr1	150331670	150331718	48
chr1	150342057	150342095	38
chr1	150346849	150347110	261
chr1	150380163	150380256	93
chr1	150410374	150410463	89
chr1	150425321	150425352	31
chr1	150426748	150426781	33
chr1	150521243	150521322	79
chr1	150543986	150544026	40
chr1	150598416	150598452	36
chr1	150660438	150660500	62
chr1	150665556	150665612	56
chr1	150736264	150736401	137
chr1	150741266	150741488	222
chr1	150746448	150746496	48
chr1	150793232	150793271	39
chr1	150795412	150795512	100
chr1	150886187	150886264	77
chr1	150922504	150922538	34
chr1	150922880	150922914	34
chr1	150934621	150934720	99
chr1	151279174	151279215	41
chr1	151331401	151331465	64
chr1	151338740	151338772	32
chr1	151349247	151349278	31
chr1	151544690	151544732	42
chr1	151550671	151550727	56
chr1	151555404	151555456	52
chr1	151592761	151592801	40
chr1	151606602	151606637	35
chr1	151627122	151627159	37
chr1	151661421	151661463	42
chr1	151677375	151677406	31
chr1	151755046	151755096	50
chr1	151887483	151887589	106
chr1	152025583	152025643	60
chr1	152027904	152027936	32
chr1	152049603	152049647	44
chr1	152049858	152049898	40
chr1	152056327	152056381	54
chr1	152083714	152083745	31
chr1	152209945	152210000	55
chr1	152210707	152210780	73
chr1	152322701	152322751	50
chr1	152323178	152323222	44
chr1	152343587	152343628	41
chr1	152347537	152347579	42
chr1	152369406	152369441	35
chr1	152370733	152370795	62
chr1	152372499	152372555	56
chr1	152673082	152673132	50
chr1	152996196	152996257	61
chr1	153037323	153037415	92
chr1	153170068	153170134	66
chr1	153178142	153178185	43
chr1	153264325	153264359	34
chr1	153264374	153264414	40
chr1	153264496	153264759	263
chr1	153429876	153429911	35
chr1	153555794	153555850	56
chr1	153582208	153582255	47
chr1	153590355	153590405	50
chr1	153788059	153788155	96
chr1	153855073	153855106	33
chr1	153862517	153862596	79
chr1	153868245	153868342	97
chr1	153872876	153872956	80
chr1	153905501	153905532	31
chr1	153917707	153917762	55
chr1	153924157	153924257	100
chr1	154024383	154024413	30
chr1	154055772	154055818	46
chr1	154087635	154087733	98
chr1	154087885	154087915	30
chr1	154128513	154128560	47
chr1	154148619	154148650	31
chr1	154201335	154201512	177
chr1	154396373	154396431	58
chr1	154412860	154412896	36
chr1	154891974	154892013	39
chr1	154892183	154892218	35
chr1	154892428	154892487	59
chr1	154901721	154901844	123
chr1	155095129	155095176	47
chr1	155096013	155096048	35
chr1	155097942	155098011	69
chr1	155102502	155102537	35
chr1	155113865	155113895	30
chr1	155362606	155362644	38
chr1	155936646	155936690	44
chr1	156164636	156164695	59
chr1	156218838	156218906	68
chr1	156222077	156222107	30
chr1	156340773	156340832	59
chr1	156350353	156350453	100
chr1	156450317	156450374	57
chr1	156604781	156604818	37
chr1	157053675	157053726	51
chr1	157053808	157053850	42
chr1	157201684	157201723	39
chr1	157933464	157933593	129
chr1	157934952	157934999	47
chr1	158112185	158112224	39
chr1	158158762	158158808	46
chr1	158630130	158630174	44
chr1	159061789	159061820	31
chr1	159130750	159130788	38
chr1	159250601	159250649	48
chr1	159250662	159250711	49
chr1	159337387	159337440	53
chr1	159430808	159430838	30
chr1	159515778	159515860	82
chr1	159745450	159745495	45
chr1	160011636	160011672	36
chr1	160015054	160015114	60
chr1	160022509	160022541	32
chr1	160072259	160072306	47
chr1	160249155	160249189	34
chr1	160264420	160264462	42
chr1	160264576	160264632	56
chr1	160264734	160264768	34
chr1	160380086	160380116	30
chr1	160383149	160383180	31
chr1	160383270	160383303	33
chr1	160393004	160393099	95
chr1	160448817	160448865	48
chr1	160473461	160473508	47
chr1	160738957	160739006	49
chr1	160822009	160822040	31
chr1	160851905	160852002	97
chr1	160854156	160854213	57
chr1	161065297	161065329	32
chr1	161182492	161182537	45
chr1	161211242	161211328	86
chr1	161324676	161324714	38
chr1	161338137	161338168	31
chr1	161414887	161415002	115
chr1	161420395	161420430	35
chr1	161536454	161536498	44
chr1	161615331	161615399	68
chr1	161615423	161615466	43
chr1	161652146	161652189	43
chr1	161681470	161681507	37
chr1	161748979	161749013	34
chr1	161758806	161758908	102
chr1	161879148	161879198	50
chr1	161940061	161940125	64
chr1	161940453	161940487	34
chr1	162107746	162107787	41
chr1	162291664	162291694	30
chr1	162303772	162303804	32
chr1	162427552	162427623	71
chr1	162551959	162552007	48
chr1	162610028	162610062	34
chr1	162621362	162621394	32
chr1	162661505	162661535	30
chr1	162666289	162666319	30
chr1	162959530	162959564	34
chr1	163289697	163289738	41
chr1	163424538	163424568	30
chr1	163482044	163482079	35
chr1	163800357	163800388	31
chr1	163939902	163939932	30
chr1	163978051	163978085	34
chr1	163978132	163978167	35
chr1	164374214	164374257	43
chr1	164401191	164401232	41
chr1	164512438	164512480	42
chr1	165030831	165030893	62
chr1	165031264	165031352	88
chr1	165515557	165515661	104
chr1	165517650	165517694	44
chr1	165712304	165712439	135
chr1	165746912	165746968	56
chr1	165751193	165751235	42
chr1	165795319	165795375	56
chr1	165812103	165812142	39
chr1	165995418	165995452	34
chr1	165999355	165999388	33
chr1	166011104	166011142	38
chr1	166265542	166265625	83
chr1	166318609	166318657	48
chr1	166333410	166333441	31
chr1	166334182	166334212	30
chr1	166372022	166372060	38
chr1	166391704	166391740	36
chr1	166835004	166835103	99
chr1	166877079	166877132	53
chr1	166883395	166883463	68
chr1	167011356	167011404	48
chr1	167032628	167032676	48
chr1	167036056	167036149	93
chr1	167231769	167231801	32
chr1	167308462	167308501	39
chr1	167315238	167315320	82
chr1	167324083	167324118	35
chr1	167355706	167355828	122
chr1	167358367	167358426	59
chr1	167406122	167406209	87
chr1	167522094	167522124	30
chr1	167578018	167578094	76
chr1	167578413	167578456	43
chr1	167593895	167593925	30
chr1	167615125	167615211	86
chr1	167778760	167778806	46
chr1	167907766	167907800	34
chr1	167958434	167958478	44
chr1	167973491	167973538	47
chr1	168030480	168030543	63
chr1	168408210	168408319	109
chr1	168408332	168408362	30
chr1	168476956	168477014	58
chr1	168821334	168821380	46
chr1	169066856	169066893	37
chr1	169067854	169067991	137
chr1	169188278	169188311	33
chr1	169241813	169241848	35
chr1	169314989	169315083	94
chr1	169343899	169343951	52
chr1	169471171	169471258	87
chr1	169652766	169652798	32
chr1	169917101	169917137	36
chr1	170012497	170012533	36
chr1	170013406	170013448	42
chr1	170022653	170022690	37
chr1	170028744	170028902	158
chr1	170120273	170120350	77
chr1	170125346	170125414	68
chr1	170125723	170125828	105
chr1	170246456	170246498	42
chr1	170297189	170297226	37
chr1	170299222	170299259	37
chr1	170632202	170632254	52
chr1	170839546	170839632	86
chr1	170911598	170911628	30
chr1	171038251	171038303	52
chr1	171369079	171369122	43
chr1	171715199	171715232	33
chr1	171731919	171731954	35
chr1	171861600	171861640	40
chr1	171968067	171968098	31
chr1	171977487	171977533	46
chr1	172015310	172015382	72
chr1	172066848	172066895	47
chr1	172205777	172205814	37
chr1	172297479	172297525	46
chr1	172427141	172427174	33
chr1	172527731	172527764	33
chr1	172548013	172548047	34
chr1	172653572	172653617	45
chr1	173170649	173170714	65
chr1	173179198	173179229	31
chr1	173287548	173287590	42
chr1	173330453	173330486	33
chr1	173668010	173668063	53
chr1	173705189	173705282	93
chr1	173744900	173745070	170
chr1	173745550	173745819	269
chr1	173746480	173746645	165
chr1	173748124	173748179	55
chr1	173748594	173748662	68
chr1	173829426	173829463	37
chr1	173945464	173945524	60
chr1	174003610	174003659	49
chr1	174091511	174091570	59
chr1	174139146	174139183	37
chr1	174139289	174139327	38
chr1	174140099	174140136	37
chr1	174165810	174165846	36
chr1	174175103	174175142	39
chr1	174208281	174208350	69
chr1	174253796	174253826	30
chr1	174282171	174282215	44
chr1	174322084	174322118	34
chr1	174333487	174333522	35
chr1	174385362	174385411	49
chr1	174434837	174434915	78
chr1	174531937	174531971	34
chr1	174532762	174532813	51
chr1	174659229	174659266	37
chr1	174685201	174685249	48
chr1	174776461	174776508	47
chr1	174776767	174776826	59
chr1	174818318	174818349	31
chr1	174826804	174826962	158
chr1	174841761	174841800	39
chr1	174926177	174926218	41
chr1	174926529	174926590	61
chr1	175282864	175282902	38
chr1	175345895	175345937	42
chr1	175695669	175695721	52
chr1	175766966	175767012	46
chr1	175767574	175767611	37
chr1	175848736	175848775	39
chr1	176034622	176034654	32
chr1	176103870	176103908	38
chr1	176132227	176132259	32
chr1	176144327	176144370	43
chr1	176249751	176249790	39
chr1	176277528	176277565	37
chr1	176410514	176410548	34
chr1	176485230	176485328	98
chr1	176620801	176620831	30
chr1	176721320	176721363	43
chr1	176721613	176721658	45
chr1	177381299	177381372	73
chr1	177607510	177607547	37
chr1	177663817	177663853	36
chr1	177684469	177684512	43
chr1	177699452	177699487	35
chr1	177699798	177699833	35
chr1	177729426	177729477	51
chr1	177730077	177730202	125
chr1	177731333	177731371	38
chr1	177865389	177865427	38
chr1	177917084	177917130	46
chr1	178099539	178099573	34
chr1	178105367	178105414	47
chr1	178161544	178161574	30
chr1	178183270	178183353	83
chr1	178183904	178183968	64
chr1	178184409	178184457	48
chr1	178220642	178220838	196
chr1	178220906	178221069	163
chr1	178242895	178242939	44
chr1	178313333	178313378	45
chr1	178355330	178355382	52
chr1	178378952	178379022	70
chr1	178391397	178391440	43
chr1	178614824	178614883	59
chr1	178619147	178619181	34
chr1	178649107	178649150	43
chr1	178699933	178699988	55
chr1	178700412	178700442	30
chr1	178730372	178730405	33
chr1	178730414	178730470	56
chr1	178773098	178773136	38
chr1	178881260	178881296	36
chr1	179012908	179012942	34
chr1	179058071	179058109	38
chr1	179058887	179058918	31
chr1	179140685	179140717	32
chr1	179182238	179182316	78
chr1	179182345	179182450	105
chr1	179197120	179197175	55
chr1	179205990	179206029	39
chr1	179206423	179206462	39
chr1	179220233	179220303	70
chr1	179238796	179238847	51
chr1	179240064	179240094	30
[truncated: 27,337 more rows]
